# Supplementary material for: 2-(Benzoyl­amino­meth­yl)pyridinium chloride
Source: Acta Crystallogr Sect E Struct Rep Online. 2008 Nov 13;64(Pt 12):o2358. doi: 10.1107/S1600536808037021 (PMC2959924; doi:10.1107/S1600536808037021)
Supplement: Supplementary file 2 [file e-64-o2358-Isup2.hkl]

# 
# h,k,l, Fc-squared, Fo-squared, sigma(Fo-squared) and status flag 
# 
data_I
_shelx_title ' p21c in P2(1)/c' 
_shelx_refln_list_code          4 
_shelx_F_calc_maximum      102.33 
_exptl_crystal_F_000       520.00 
_reflns_d_resolution_high  0.7701 
 
loop_ 
 _symmetry_equiv_pos_as_xyz 
 'x, y, z' 
 '-x, y+1/2, -z+1/2' 
 '-x, -y, -z' 
 'x, -y-1/2, z-1/2' 
 
_cell_length_a     4.6159 
_cell_length_b    27.4573 
_cell_length_c     9.6851 
_cell_angle_alpha  90.000 
_cell_angle_beta   96.554 
_cell_angle_gamma  90.000 
 
_shelx_F_squared_multiplier     1.000 
 
loop_ 
 _refln_index_h 
 _refln_index_k 
 _refln_index_l 
 _refln_F_squared_calc 
 _refln_F_squared_meas 
 _refln_F_squared_sigma 
 _refln_observed_status 
   1   0   0     6948.05     6161.29    200.76 o 
   2   0   0     2205.08     2238.91     54.17 o 
   3   0   0      267.02      263.10     10.75 o 
   4   0   0       22.93       36.54      7.74 o 
   5   0   0      116.69       98.45      9.46 o 
   1   1   0     3838.86     3577.02     77.35 o 
   2   1   0        1.83        5.32      3.22 o 
   3   1   0      367.85      401.01      9.57 o 
   4   1   0      162.62      176.06      8.46 o 
   5   1   0        4.46        7.83      5.37 o 
   1   2   0        8.32       21.94      1.49 o 
   2   2   0      512.36      492.77      8.29 o 
   3   2   0      511.96      496.10     11.25 o 
   4   2   0        1.35       -2.36      3.65 o 
   5   2   0        6.38        6.45      4.30 o 
   1   3   0       98.13      101.50      2.34 o 
   2   3   0      561.59      562.42      8.54 o 
   3   3   0      426.87      426.53     19.78 o 
   4   3   0      225.41      250.65      9.62 o 
   5   3   0       42.94       45.97      5.47 o 
   1   4   0     4166.91     3962.91     68.91 o 
   2   4   0     2088.13     2122.25     25.37 o 
   3   4   0        7.76        5.41      1.68 o 
   4   4   0       91.85       82.85      6.88 o 
   5   4   0       66.63       65.24      6.45 o 
   1   5   0      855.88      789.04     11.72 o 
   2   5   0      124.49      112.74      2.57 o 
   3   5   0      574.27      566.78     10.19 o 
   4   5   0      513.04      530.59     13.83 o 
   5   5   0        0.61        1.22      4.84 o 
   0   6   0     2535.48     2254.50     51.81 o 
   1   6   0     8597.15     8038.19    181.91 o 
   2   6   0      105.05      126.77      2.89 o 
   3   6   0      260.56      256.51      5.27 o 
   4   6   0        0.59        4.06      4.73 o 
   5   6   0       24.37       16.02      5.80 o 
   1   7   0     9655.46     8846.00    287.17 o 
   2   7   0      214.69      267.77      6.10 o 
   3   7   0      328.27      331.70      5.75 o 
   4   7   0      391.15      374.01     15.48 o 
   5   7   0      190.01      187.01      9.03 o 
   0   8   0       78.78       76.52      4.30 o 
   1   8   0      885.15      874.83     15.62 o 
   2   8   0      760.86      816.32     14.64 o 
   3   8   0       21.17       19.53      2.99 o 
   4   8   0       95.38       99.34      3.42 o 
   5   8   0       27.44       29.66      6.88 o 
   1   9   0     1298.20     1238.22     19.69 o 
   2   9   0       58.00       73.87      2.92 o 
   3   9   0      837.61      853.09     12.76 o 
   4   9   0      461.11      481.18     16.29 o 
   5   9   0      346.20      354.86     14.13 o 
   0  10   0     3121.87     2908.89     55.51 o 
   1  10   0      292.16      324.18      6.24 o 
   2  10   0        0.03       -1.26      1.26 o 
   3  10   0       39.66       49.03      2.00 o 
   4  10   0       44.48       44.39      2.56 o 
   5  10   0       27.53       22.68      7.53 o 
   1  11   0      164.66      193.00      4.10 o 
   2  11   0     1919.84     1902.61     38.75 o 
   3  11   0     1490.45     1509.70     21.96 o 
   4  11   0       19.74       16.86      4.94 o 
   5  11   0       64.03       59.05     12.04 o 
   0  12   0       15.50        8.60      1.75 o 
   1  12   0     1036.28     1076.60     16.01 o 
   2  12   0      126.82      135.19      3.69 o 
   3  12   0      446.69      452.53     11.54 o 
   4  12   0      111.76      107.49      4.22 o 
   5  12   0        6.44        4.73      5.72 o 
   1  13   0     1887.49     2147.18     32.68 o 
   2  13   0     2132.10     2242.15     32.86 o 
   3  13   0        3.15        1.46      1.61 o 
   4  13   0      276.74      277.90      7.73 o 
   5  13   0      479.28      491.20     25.32 o 
   0  14   0     1809.98     1811.75     52.45 o 
   1  14   0     1485.41     1513.56     24.40 o 
   2  14   0      385.09      441.47     11.54 o 
   3  14   0      785.51      833.85     14.61 o 
   4  14   0      448.44      457.07     13.50 o 
   5  14   0       96.99       93.83     13.77 o 
   1  15   0      841.33      885.06     13.28 o 
   2  15   0      158.36      161.63      5.84 o 
   3  15   0      103.75       91.49      5.86 o 
   4  15   0      136.84      135.59      9.18 o 
   5  15   0       43.59       38.78      9.98 o 
   0  16   0     1038.34      978.48     27.84 o 
   1  16   0      631.45      593.53     11.48 o 
   2  16   0      285.57      281.15      6.72 o 
   3  16   0      111.95      116.44      3.62 o 
   4  16   0       44.43       39.45      4.88 o 
   5  16   0       72.94       82.97     17.20 o 
   1  17   0       66.33       68.20      2.87 o 
   2  17   0      129.05      124.11      4.34 o 
   3  17   0       12.79       14.04      2.57 o 
   4  17   0       41.18       28.84      4.25 o 
   5  17   0        0.23        0.43     15.05 o 
   0  18   0      137.04      137.69      5.88 o 
   1  18   0     1367.79     1388.48     22.63 o 
   2  18   0     1059.19     1072.57     25.57 o 
   3  18   0        2.62        4.80      2.20 o 
   4  18   0       50.91       57.80      8.97 o 
   5  18   0        3.18       -8.17     15.91 o 
   1  19   0      127.64      135.35      8.05 o 
   2  19   0       23.25       24.56      3.13 o 
   3  19   0       31.79       24.48      5.07 o 
   4  19   0       73.04       57.99      8.33 o 
   5  19   0       16.19      -10.75     10.75 o 
   0  20   0        0.57       -0.11      2.85 o 
   1  20   0      527.21      513.10     12.20 o 
   2  20   0      625.91      651.29     25.79 o 
   3  20   0       81.74       74.26      5.86 o 
   4  20   0       59.80       64.98      9.15 o 
   1  21   0        2.22        1.56      2.27 o 
   2  21   0      421.56      427.73     14.54 o 
   3  21   0       22.24       29.19      5.23 o 
   4  21   0       54.01       49.07      8.50 o 
   0  22   0      589.41      596.64     17.17 o 
   1  22   0      993.83      977.61     29.69 o 
   2  22   0        2.06       -1.15      2.60 o 
   3  22   0       20.37       13.62      9.86 o 
   4  22   0      109.10       99.09     12.68 o 
   1  23   0       38.11       52.78      4.25 o 
   2  23   0       49.17       44.05      5.28 o 
   3  23   0       72.35       72.84      7.20 o 
   4  23   0      120.73      113.98     16.12 o 
   0  24   0      262.24      265.20     12.59 o 
   1  24   0      122.03      115.43      8.76 o 
   2  24   0      114.08      120.87      7.64 o 
   3  24   0       11.93        8.16      4.83 o 
   4  24   0       86.67       98.93     15.48 o 
   1  25   0      102.33      114.67      6.17 o 
   2  25   0      428.90      414.80     17.11 o 
   3  25   0      202.40      226.69     11.78 o 
   4  25   0       70.44       68.78     16.34 o 
   0  26   0       86.91       83.51      7.74 o 
   1  26   0        4.69        7.02      4.53 o 
   2  26   0       53.15       38.99      6.52 o 
   3  26   0        0.01       -5.86      5.86 o 
   4  26   0      181.86      156.05     22.78 o 
   1  27   0       82.65       76.77      6.91 o 
   2  27   0      403.46      402.74     16.60 o 
   3  27   0       43.64       52.71      7.73 o 
   0  28   0      107.65      124.12     10.12 o 
   1  28   0        1.85       -0.77      5.03 o 
   2  28   0       15.79        9.72      6.19 o 
   3  28   0       32.52       32.26      7.28 o 
   1  29   0       89.97       97.13      8.02 o 
   2  29   0       24.91       28.67     10.87 o 
   3  29   0       38.48       30.56     12.76 o 
   0  30   0        4.95        1.79      5.65 o 
   1  30   0      218.21      208.05     11.77 o 
   2  30   0      207.92      226.15     15.90 o 
   3  30   0        0.48        2.41      6.45 o 
   1  31   0      129.95      148.06     13.74 o 
   2  31   0        1.21       -3.80      6.30 o 
   0  32   0       66.56       70.41      9.29 o 
   1  32   0       73.58       81.51      8.76 o 
   2  32   0       35.28       36.07     11.81 o 
   1  33   0        3.11       11.64      6.07 o 
   2  33   0        0.03       -7.54      8.86 o 
   0  34   0      207.96      182.71     24.07 o 
   1  34   0       71.13       50.40      8.73 o 
   1  35   0        0.22       13.33      6.76 o 
  -5   1   1      334.49      385.92     23.00 o 
  -4   1   1      471.04      481.48     14.52 o 
  -3   1   1       72.78       57.69      3.65 o 
  -2   1   1     2283.81     2167.32     41.35 o 
  -1   1   1      177.23      149.12      3.04 o 
   0   1   1      822.34      791.46     19.00 o 
   1   1   1      556.43      528.47      6.16 o 
   2   1   1      632.37      596.03      7.89 o 
   3   1   1      268.08      262.14      7.18 o 
   4   1   1       83.48       89.98      6.44 o 
   5   1   1     1066.65     1127.07     27.62 o 
  -5   2   1       59.91       69.79      9.24 o 
  -4   2   1      208.82      237.49     12.00 o 
  -3   2   1      296.60      308.61     18.27 o 
  -2   2   1      253.38      242.17      4.02 o 
  -1   2   1     2235.92     2014.35     29.31 o 
   0   2   1       26.56       19.15      3.01 o 
   1   2   1     3920.39     3828.11     41.11 o 
   2   2   1     2153.58     2198.54     24.86 o 
   3   2   1      347.42      386.42      5.63 o 
   4   2   1        7.16       10.75      3.18 o 
   5   2   1      173.33      183.39     29.23 o 
  -5   3   1      155.57      182.87     10.67 o 
  -4   3   1      345.56      354.85     14.74 o 
  -3   3   1      679.34      680.51     16.22 o 
  -2   3   1     2307.65     2261.01     39.68 o 
  -1   3   1     4263.62     4106.34     66.11 o 
   0   3   1     2049.49     1923.35     36.74 o 
   1   3   1      968.75      872.89     10.77 o 
   2   3   1      533.40      510.51      6.48 o 
   3   3   1     1358.78     1395.05     19.20 o 
   4   3   1      207.08      209.77      8.81 o 
   5   3   1       44.07       50.00      9.24 o 
  -5   4   1       14.10       18.81      5.25 o 
  -4   4   1       74.16       72.47      5.96 o 
  -3   4   1       74.66       78.86      4.71 o 
  -2   4   1      438.59      461.86      8.00 o 
  -1   4   1     9134.65     8291.00    262.24 o 
   0   4   1     6333.61     5520.74    125.10 o 
   1   4   1      842.66      810.92     11.06 o 
   2   4   1      414.19      384.25      5.69 o 
   3   4   1       81.39       83.67      2.54 o 
   4   4   1        0.02       -1.77      2.38 o 
   5   4   1        2.29        0.86      4.30 o 
  -5   5   1        2.08        9.99      4.40 o 
  -4   5   1      165.45      178.38     14.40 o 
  -3   5   1      182.03      169.67      3.88 o 
  -2   5   1      156.86      143.05      3.18 o 
  -1   5   1     1608.80     1616.79     21.02 o 
   0   5   1       92.34      101.30      1.98 o 
   1   5   1      114.90      116.98      2.21 o 
   2   5   1      322.82      345.25      5.23 o 
   3   5   1      381.66      349.41      6.14 o 
   4   5   1       46.88       47.84      8.38 o 
   5   5   1       28.82       26.03      5.16 o 
  -5   6   1       54.62       41.81      6.06 o 
  -4   6   1      159.66      167.46      7.94 o 
  -3   6   1       22.48       25.32      2.22 o 
  -2   6   1       25.54       36.27      2.73 o 
   0   6   1     3673.49     3676.94     48.81 o 
   1   6   1     1428.43     1394.24     22.34 o 
   2   6   1     1077.86     1044.45     16.77 o 
   3   6   1      291.15      314.37      6.86 o 
   4   6   1      266.65      264.38      9.32 o 
   5   6   1       44.11       41.24     16.34 o 
  -5   7   1        0.09       -1.58      3.87 o 
  -4   7   1      181.25      192.55     13.76 o 
  -3   7   1      221.80      225.70      5.27 o 
  -2   7   1        4.99        2.53      1.07 o 
  -1   7   1       46.07       51.12      1.60 o 
   0   7   1     1021.85     1036.59     12.89 o 
   1   7   1       86.33       81.62      2.22 o 
   2   7   1       71.91       76.91      3.64 o 
   3   7   1       30.07       32.05      2.92 o 
   4   7   1      185.14      182.97      4.80 o 
   5   7   1        0.57       -2.79      3.95 o 
  -5   8   1       15.50        9.68      4.34 o 
  -4   8   1       41.52       42.94      3.54 o 
  -3   8   1      105.03      109.04      4.60 o 
  -2   8   1      471.54      426.81      7.54 o 
  -1   8   1      876.92      835.32     10.45 o 
   0   8   1     2972.96     2905.18     36.34 o 
   1   8   1     3432.62     3313.46     41.96 o 
   2   8   1      438.59      379.94     15.32 o 
   3   8   1       11.67        9.76      1.49 o 
   4   8   1      122.87      126.75      3.24 o 
   5   8   1       31.49       26.01     13.54 o 
  -5   9   1        1.95        6.96      4.75 o 
  -4   9   1      113.87      116.06      2.74 o 
  -3   9   1       23.02       25.29      1.86 o 
  -2   9   1      252.16      263.50      9.24 o 
  -1   9   1     2874.21     2948.72     37.09 o 
   0   9   1      318.31      313.29      4.99 o 
   1   9   1     2659.77     2789.19     38.37 o 
   2   9   1      479.11      516.81      7.04 o 
   3   9   1       56.51       56.83      2.47 o 
   4   9   1      327.26      333.10      6.22 o 
   5   9   1      185.62      178.97     14.58 o 
  -5  10   1       66.43       69.93      6.61 o 
  -4  10   1      114.48      124.46      6.64 o 
  -3  10   1       28.19       38.07      2.18 o 
  -2  10   1     3241.09     3319.36     51.12 o 
  -1  10   1       42.86       31.51      1.68 o 
   0  10   1      901.58      838.00     11.40 o 
   1  10   1     1095.79     1062.48     14.80 o 
   2  10   1     2412.78     2394.67     35.31 o 
   3  10   1       18.93       16.06      1.92 o 
   4  10   1      248.06      245.94      5.57 o 
   5  10   1       38.78       49.68     10.18 o 
  -5  11   1       47.34       27.72      8.05 o 
  -4  11   1      567.75      582.13     11.52 o 
  -3  11   1       97.81       98.45      3.34 o 
  -2  11   1     1206.79     1247.59     19.42 o 
  -1  11   1        6.09        3.21      1.80 o 
   0  11   1      102.50      102.39      2.71 o 
   1  11   1      260.38      274.11      5.57 o 
   2  11   1       57.76       56.64      2.30 o 
   3  11   1      907.25      918.90     16.58 o 
   4  11   1      216.14      228.00      6.83 o 
   5  11   1      163.34      156.91     13.33 o 
  -5  12   1        0.03       18.99      8.75 o 
  -4  12   1       32.71       29.87      2.57 o 
  -3  12   1      115.81      109.03      4.05 o 
  -2  12   1      456.00      452.87     13.53 o 
  -1  12   1      926.29      952.00     14.64 o 
   0  12   1     3034.63     2988.66     40.65 o 
   1  12   1        1.81       -0.20      0.77 o 
   2  12   1     1220.85     1221.32     16.69 o 
   3  12   1      639.85      602.10     26.69 o 
   4  12   1      180.87      182.03      5.76 o 
   5  12   1      113.11      119.43     11.61 o 
  -5  13   1      243.91      244.85     18.85 o 
  -4  13   1       30.00       35.89      3.18 o 
  -3  13   1       20.67       16.10      2.36 o 
  -2  13   1     1323.00     1253.63     17.42 o 
  -1  13   1      838.89      876.43     12.84 o 
   0  13   1     1493.04     1565.50     22.25 o 
   1  13   1        1.40        0.06      1.57 o 
   2  13   1      490.93      510.42      7.79 o 
   3  13   1       17.46       16.50      2.10 o 
   4  13   1     1013.45     1020.71     33.00 o 
   5  13   1        0.03       -5.87      5.87 o 
  -5  14   1       41.64       46.59     11.98 o 
  -4  14   1       11.47       17.41      4.51 o 
  -3  14   1        5.09        1.94      1.99 o 
  -2  14   1      229.81      227.83      5.55 o 
  -1  14   1       25.05       38.29      2.00 o 
   0  14   1     1996.81     2075.54     26.80 o 
   1  14   1      384.42      359.84     12.41 o 
   2  14   1       10.71       11.05      3.11 o 
   3  14   1       80.72       82.30      2.67 o 
   4  14   1       41.47       37.50      4.54 o 
   5  14   1       13.18       -0.86      6.88 o 
  -5  15   1      392.73      395.00     23.64 o 
  -4  15   1       71.27       65.72      4.17 o 
  -3  15   1     1094.15     1079.51     20.70 o 
  -2  15   1        0.32       -1.49      1.80 o 
  -1  15   1      232.14      228.96      4.78 o 
   0  15   1      230.10      263.53      5.95 o 
   1  15   1       22.73       24.43      1.80 o 
   2  15   1      402.60      401.01     10.25 o 
   3  15   1       67.90       71.32      2.31 o 
   4  15   1      776.15      752.82     24.74 o 
   5  15   1       78.85      116.93     13.33 o 
  -5  16   1       27.88       18.15      9.54 o 
  -4  16   1        2.26       -2.57      2.57 o 
  -3  16   1      125.73      128.62      9.56 o 
  -2  16   1       84.94       90.16      3.26 o 
  -1  16   1        3.44        3.42      1.48 o 
   0  16   1      361.66      352.24      7.70 o 
   1  16   1      429.58      450.99     13.15 o 
   2  16   1      193.93      202.25      8.58 o 
   3  16   1      771.13      773.24     17.75 o 
   4  16   1       53.91       43.72      4.82 o 
   5  16   1        1.07       -1.72      9.89 o 
  -5  17   1        2.12       -6.45     10.75 o 
  -4  17   1      101.66      129.64      7.54 o 
  -3  17   1     1245.32     1230.04     25.50 o 
  -2  17   1        0.28        3.03      1.79 o 
  -1  17   1       45.95       40.50      2.39 o 
   0  17   1      185.36      190.52      4.96 o 
   1  17   1       49.48       67.49      3.56 o 
   2  17   1      888.90      906.33     23.82 o 
   3  17   1      294.19      302.71     15.64 o 
   4  17   1      147.72      150.85     23.43 o 
   5  17   1       24.06       35.25     18.06 o 
  -5  18   1       50.53       34.39     18.06 o 
  -4  18   1       55.79       50.90      9.18 o 
  -3  18   1       27.49       19.39      2.60 o 
  -2  18   1      153.92      154.70      5.08 o 
  -1  18   1       11.49        9.65      2.05 o 
   0  18   1       53.52       52.99      2.52 o 
   1  18   1       12.38        7.79      1.34 o 
   2  18   1      129.52      123.11      6.12 o 
   3  18   1       27.67       30.20      3.47 o 
   4  18   1       47.64       52.29      7.31 o 
   5  18   1       15.44        2.58     11.18 o 
  -5  19   1      141.27      173.68     26.22 o 
  -4  19   1       61.56       83.05      9.30 o 
  -3  19   1      874.22      828.62     21.04 o 
  -2  19   1      181.57      166.90      6.06 o 
  -1  19   1      400.00      390.81      8.69 o 
   0  19   1        0.06        1.95      1.68 o 
   1  19   1      169.32      180.91      4.67 o 
   2  19   1        5.24        1.96      3.60 o 
   3  19   1      682.34      663.81     16.96 o 
   4  19   1      187.24      200.10     12.29 o 
  -4  20   1      140.74      141.51     11.53 o 
  -3  20   1        4.76        4.95      3.62 o 
  -2  20   1        0.45        2.33      3.10 o 
  -1  20   1       77.35       77.67      3.72 o 
   0  20   1      288.09      312.96      8.79 o 
   1  20   1        0.49        2.34      1.74 o 
   2  20   1        0.08        0.04      5.16 o 
   3  20   1      214.60      209.62     10.20 o 
   4  20   1        5.68       -2.72      6.02 o 
  -4  21   1       78.59      106.86     12.90 o 
  -3  21   1       77.78       79.71      6.53 o 
  -2  21   1       58.44       65.35      6.49 o 
  -1  21   1      243.21      223.98      7.33 o 
   0  21   1        0.58        0.89      2.53 o 
   1  21   1       87.05       92.16      3.63 o 
   2  21   1       42.52       52.57     11.39 o 
   3  21   1      156.94      155.69      9.41 o 
   4  21   1      204.54      221.02     15.38 o 
  -4  22   1       24.32       11.76      7.94 o 
  -3  22   1        3.43        1.57      3.75 o 
  -2  22   1      142.06      118.53      7.22 o 
  -1  22   1       56.88       63.69      5.15 o 
   0  22   1      905.71      875.38     19.72 o 
   1  22   1      155.25      147.09      7.72 o 
   2  22   1        0.72       -4.29      4.29 o 
   3  22   1      251.19      249.11     10.95 o 
   4  22   1       24.72        9.63      8.17 o 
  -4  23   1      121.73      118.81     14.19 o 
  -3  23   1       72.23       57.92      6.32 o 
  -2  23   1        0.08       -0.58      3.99 o 
  -1  23   1       62.94       77.93      4.85 o 
   0  23   1      138.92      146.21      7.38 o 
   1  23   1      696.65      741.16     16.66 o 
   2  23   1       15.53       10.81      4.85 o 
   3  23   1      141.18      149.56     17.54 o 
   4  23   1        1.59       -7.74      9.89 o 
  -4  24   1      128.41      127.44     13.63 o 
  -3  24   1       86.13      102.04      9.79 o 
  -2  24   1      423.77      478.85     19.34 o 
  -1  24   1      216.28      210.17      9.11 o 
   0  24   1        6.58        7.30      2.65 o 
   1  24   1     2414.01     2427.98     46.42 o 
   2  24   1       14.38       16.33      4.83 o 
   3  24   1      130.76      138.72     10.40 o 
   4  24   1        7.73       26.22     12.47 o 
  -4  25   1       89.48       52.88     18.06 o 
  -3  25   1       27.90       16.21      5.74 o 
  -2  25   1      670.19      675.08     21.42 o 
  -1  25   1      212.56      213.72      7.96 o 
   0  25   1      354.52      350.59      8.66 o 
   1  25   1       24.06       28.21      5.24 o 
   2  25   1       31.43       29.72      5.41 o 
   3  25   1       12.13       11.04      6.30 o 
   4  25   1        5.43        6.88     16.34 o 
  -3  26   1      170.85      155.77      9.47 o 
  -2  26   1      134.89      147.36     13.86 o 
  -1  26   1       11.01        8.42      4.52 o 
   0  26   1      562.48      550.54     13.32 o 
   1  26   1        2.41        1.29      4.26 o 
   2  26   1      352.72      335.03     15.98 o 
   3  26   1       54.46       54.37      6.94 o 
  -3  27   1        1.27        0.61      6.25 o 
  -2  27   1      100.10       80.88      7.28 o 
  -1  27   1       11.41        3.85      4.10 o 
   0  27   1      194.24      195.36      7.34 o 
   1  27   1      271.93      272.14     11.91 o 
   2  27   1        4.06       -2.38      5.06 o 
   3  27   1       12.17       13.54      5.93 o 
  -3  28   1       31.64       42.49      7.17 o 
  -2  28   1       25.52       21.88      6.86 o 
  -1  28   1      916.40      944.14     37.67 o 
   0  28   1      641.44      655.93     18.11 o 
   1  28   1      152.88      156.89     10.53 o 
   2  28   1      204.98      206.58     11.08 o 
   3  28   1      168.36      171.14     11.37 o 
  -3  29   1       35.42       35.18      7.87 o 
  -2  29   1        0.12       -1.24      4.66 o 
  -1  29   1       19.02       19.86      6.57 o 
   0  29   1       68.53       64.03      5.54 o 
   1  29   1      194.31      179.16     15.07 o 
   2  29   1       85.91       80.87      8.17 o 
   3  29   1       18.85       20.49      6.61 o 
  -3  30   1        4.11        1.82     11.43 o 
  -2  30   1      141.43      144.05     10.61 o 
  -1  30   1        3.24       11.71      5.67 o 
   0  30   1      299.26      314.28     13.77 o 
   1  30   1       33.54       37.82      6.85 o 
   2  30   1       63.92       57.79      7.85 o 
   3  30   1        1.19       -1.28      7.01 o 
  -2  31   1       33.19       12.11      9.00 o 
  -1  31   1        0.27       -4.56      4.57 o 
   0  31   1       65.72       66.84      6.19 o 
   1  31   1       10.78        2.06      4.83 o 
   2  31   1       28.36       21.63      7.44 o 
  -2  32   1       26.87       37.66     14.02 o 
  -1  32   1       19.58       23.32      7.25 o 
   0  32   1        0.31       -2.39      3.69 o 
   1  32   1      164.40      152.17     11.39 o 
   2  32   1       48.69       44.20      7.60 o 
  -2  33   1       44.19       34.47     13.05 o 
  -1  33   1       34.10       35.52      8.22 o 
   0  33   1        5.93        8.97      6.50 o 
   1  33   1        7.20        0.10      5.52 o 
   2  33   1       74.85       79.95     12.77 o 
  -1  34   1       37.37       21.31     11.19 o 
   0  34   1        6.31       -5.05      5.05 o 
   1  34   1        2.31       -0.62     12.41 o 
  -1  35   1       28.47       15.64     11.59 o 
   0  35   1       11.32       13.98     12.72 o 
  -5   0   2        0.11       -3.01      5.16 o 
  -4   0   2       15.90       24.93      5.16 o 
  -3   0   2      225.44      229.14      9.89 o 
  -2   0   2       68.61       57.41      3.01 o 
  -1   0   2     8881.36     8485.31    271.70 o 
   0   0   2     3359.70     3072.95     79.75 o 
   1   0   2     6488.90     5819.49     93.31 o 
   2   0   2     2159.57     2247.95     34.28 o 
   3   0   2      994.77     1003.63     17.04 o 
   4   0   2       56.74       55.89      6.88 o 
   5   0   2       29.60       42.56      8.60 o 
  -5   1   2        0.15        3.66      4.10 o 
  -4   1   2        1.39        7.07      4.51 o 
  -3   1   2      102.74       99.95      6.06 o 
  -2   1   2       14.61       15.60      1.07 o 
   0   1   2      223.74      202.41      4.29 o 
   1   1   2      123.66      124.49      2.00 o 
   2   1   2        3.32        5.01      0.79 o 
   3   1   2       11.31        8.45      1.10 o 
   4   1   2        9.89        4.26      1.83 o 
   5   1   2        7.94        8.94      7.52 o 
  -5   2   2       47.52       52.43      6.06 o 
  -4   2   2       14.44       14.38      4.30 o 
  -3   2   2       50.37       45.11      3.05 o 
  -2   2   2     1235.68     1276.91     17.68 o 
  -1   2   2     2739.26     2673.32     44.50 o 
   0   2   2        2.42        6.61      0.92 o 
   1   2   2     4527.96     4405.19     43.09 o 
   2   2   2      159.48      215.61      3.26 o 
   3   2   2      734.00      771.27     10.66 o 
   4   2   2      157.01      159.08      8.41 o 
   5   2   2       27.69       21.67      4.65 o 
  -5   3   2       54.28       60.28      5.99 o 
  -4   3   2       43.19       43.06      4.22 o 
  -3   3   2     2405.97     2507.34     33.72 o 
  -2   3   2      871.18      916.82     14.56 o 
  -1   3   2     3963.68     3771.88     54.82 o 
   0   3   2     2194.35     2030.23     30.30 o 
   1   3   2      100.38      115.44      2.02 o 
   2   3   2      139.70      127.60      2.42 o 
   3   3   2      176.86      189.41      3.61 o 
   4   3   2      229.20      229.20      4.62 o 
   5   3   2       28.18       22.41      5.06 o 
  -5   4   2        7.09        0.43      6.88 o 
  -4   4   2       26.89       23.38      5.59 o 
  -3   4   2       77.35       72.12      1.86 o 
  -2   4   2     1284.93     1320.34     20.73 o 
  -1   4   2     5348.67     5087.74     95.88 o 
   0   4   2    10470.75     9506.46    214.38 o 
   1   4   2     1613.98     1596.92     19.17 o 
   2   4   2      852.30      831.45      9.97 o 
   3   4   2      184.31      187.32      3.72 o 
   4   4   2       79.88       81.04      2.98 o 
   5   4   2        0.54        1.51      4.69 o 
  -5   5   2       83.96       78.99      6.23 o 
  -4   5   2      316.12      312.54     10.89 o 
  -3   5   2      934.37      914.05     13.86 o 
  -2   5   2      274.14      253.02      5.11 o 
  -1   5   2     1599.00     1555.32     21.75 o 
   0   5   2       30.02       31.64      1.25 o 
   1   5   2     1183.26     1179.46     14.85 o 
   2   5   2      562.19      587.50      7.69 o 
   3   5   2       60.62       73.34      2.19 o 
   4   5   2      686.52      703.90     10.74 o 
   5   5   2       55.70       45.11      6.96 o 
  -5   6   2        1.45       -0.17      4.53 o 
  -4   6   2      290.50      314.38     21.92 o 
  -3   6   2       94.12      102.81      2.75 o 
  -2   6   2      156.94      145.55      5.16 o 
  -1   6   2     3547.34     3434.42     46.35 o 
   0   6   2      365.95      341.02      5.92 o 
   1   6   2       45.02       37.89      1.53 o 
   2   6   2      976.61     1038.45     13.49 o 
   3   6   2        0.37        0.35      0.95 o 
   4   6   2       32.76       33.18      1.87 o 
   5   6   2       53.79       46.20      7.31 o 
  -5   7   2      461.05      489.66     19.07 o 
  -4   7   2        0.13        2.02      3.41 o 
  -3   7   2      285.14      257.31      8.67 o 
  -2   7   2      615.69      567.83      8.65 o 
  -1   7   2      212.11      188.52      4.84 o 
   0   7   2      115.04      126.29      3.38 o 
   1   7   2        2.02        5.36      2.07 o 
   2   7   2      215.51      190.87      3.57 o 
   3   7   2      180.36      167.57      4.28 o 
   4   7   2      951.15      979.18     15.26 o 
   5   7   2      111.31      148.01     13.76 o 
  -5   8   2       38.04       46.41      7.40 o 
  -4   8   2       37.39       38.44      5.21 o 
  -3   8   2        0.87        4.07      1.60 o 
  -2   8   2      342.17      370.13      6.37 o 
  -1   8   2       73.79       79.49      2.27 o 
   0   8   2       84.14       75.29      2.11 o 
   1   8   2       19.29       22.48      2.16 o 
   2   8   2      208.13      213.07      4.23 o 
   3   8   2        4.70        3.71      1.28 o 
   4   8   2        1.94        0.87      1.38 o 
   5   8   2       19.13        9.87      8.81 o 
  -5   9   2       70.13       67.49      7.74 o 
  -4   9   2      880.23      917.97     14.78 o 
  -3   9   2      398.24      395.25      8.31 o 
  -2   9   2     3624.89     3723.73     47.18 o 
  -1   9   2        0.09        0.42      0.90 o 
   0   9   2      224.25      218.33      3.74 o 
   1   9   2      137.31      157.58      4.33 o 
   2   9   2       17.71       13.24      1.11 o 
   3   9   2      428.17      436.22      8.38 o 
   4   9   2       32.19       35.87      2.64 o 
   5   9   2      320.07      313.78     21.49 o 
  -5  10   2      267.64      255.99     12.96 o 
  -4  10   2      239.03      246.57      7.01 o 
  -3  10   2       16.15       11.74      3.78 o 
  -2  10   2      531.98      547.74     10.80 o 
  -1  10   2      396.69      435.42      7.00 o 
   0  10   2       51.12       52.38      1.93 o 
   1  10   2      904.16      915.70     21.18 o 
   2  10   2        0.26        1.99      2.29 o 
   3  10   2      151.07      157.99      6.08 o 
   4  10   2      612.95      619.55     12.53 o 
   5  10   2       13.83        4.37      5.65 o 
  -5  11   2        0.16        1.38      5.68 o 
  -4  11   2      370.38      386.63     10.55 o 
  -3  11   2      349.22      337.73      8.22 o 
  -2  11   2        3.04        6.73      1.43 o 
  -1  11   2     1122.05     1090.03     19.72 o 
   0  11   2     1065.02     1053.80     15.71 o 
   1  11   2     2157.93     2330.03     33.09 o 
   2  11   2      182.31      162.36      4.67 o 
   3  11   2     1235.59     1226.76     23.69 o 
   4  11   2       37.68       41.39      2.99 o 
   5  11   2      186.37      208.97     21.92 o 
  -5  12   2        0.25       -3.87      4.23 o 
  -4  12   2        3.66        1.22      2.23 o 
  -3  12   2       42.16       43.72      3.14 o 
  -2  12   2      449.56      483.10     12.07 o 
  -1  12   2       39.94       32.59      1.99 o 
   0  12   2      432.80      404.29      7.19 o 
   1  12   2      338.85      325.90      7.23 o 
   2  12   2       16.69       14.37      1.74 o 
   3  12   2      814.20      798.23     18.14 o 
   4  12   2      227.15      235.43     13.14 o 
   5  12   2       13.53        5.16      8.17 o 
  -5  13   2      123.05      109.34     13.28 o 
  -4  13   2      224.88      222.74      8.00 o 
  -3  13   2      594.77      587.73     11.18 o 
  -2  13   2      166.97      166.16      4.65 o 
  -1  13   2      107.43       94.91      3.04 o 
   0  13   2       25.87       30.81      1.92 o 
   1  13   2       43.02       53.56      3.15 o 
   2  13   2       16.41       13.77      1.98 o 
   3  13   2       34.88       36.64      3.73 o 
   4  13   2      146.55      163.64      7.91 o 
   5  13   2       89.07       44.71     10.32 o 
  -5  14   2       27.78       23.35      9.60 o 
  -4  14   2        2.94       -2.18      2.19 o 
  -3  14   2       72.20       66.01      4.72 o 
  -2  14   2      113.15      136.63      4.48 o 
  -1  14   2      386.20      398.99      7.60 o 
   0  14   2     3016.82     3012.30     42.01 o 
   1  14   2      238.39      209.59      5.61 o 
   2  14   2      498.94      492.51      9.05 o 
   3  14   2        8.71        6.73      3.15 o 
   4  14   2       35.66       34.16      6.43 o 
   5  14   2       49.35       54.60     10.32 o 
  -5  15   2        0.17       -0.70      9.71 o 
  -4  15   2       85.76       78.69      5.04 o 
  -3  15   2       78.78       71.83      3.56 o 
  -2  15   2      549.74      546.96     11.70 o 
  -1  15   2      305.24      343.13     12.75 o 
   0  15   2      131.23      146.19      4.58 o 
   1  15   2       18.17       22.92      5.54 o 
   2  15   2       38.71       36.87      4.44 o 
   3  15   2      948.45      926.65     21.61 o 
   4  15   2       11.63        7.80      4.11 o 
   5  15   2       35.69       30.52      9.03 o 
  -5  16   2       96.71       90.50     12.06 o 
  -4  16   2        0.45        3.51     11.82 o 
  -3  16   2        4.93        2.72      3.08 o 
  -2  16   2      354.67      343.91      9.31 o 
  -1  16   2     2029.56     2051.15     28.60 o 
   0  16   2       23.29       12.60      2.30 o 
   1  16   2      880.70      881.74     14.44 o 
   2  16   2      950.42      985.08     27.18 o 
   3  16   2        2.39        3.84      3.25 o 
   4  16   2      110.58       99.15     11.82 o 
   5  16   2        0.09       15.48      8.17 o 
  -5  17   2        4.29        0.98      9.29 o 
  -4  17   2       71.14       64.46      5.88 o 
  -3  17   2       55.23       45.81      3.11 o 
  -2  17   2       94.05       96.25      7.38 o 
  -1  17   2      114.09      117.77      4.47 o 
   0  17   2      650.55      706.20     12.31 o 
   1  17   2      100.43      114.80      3.66 o 
   2  17   2      545.85      544.92     13.96 o 
   3  17   2      274.35      237.18      8.82 o 
   4  17   2       50.22       29.63      6.40 o 
   5  17   2       15.83        5.59      7.74 o 
  -5  18   2        0.59        3.87     10.75 o 
  -4  18   2       16.00       12.09      4.60 o 
  -3  18   2      214.60      217.12      7.44 o 
  -2  18   2       74.60       71.25      4.74 o 
  -1  18   2      275.78      285.83     12.76 o 
   0  18   2      380.50      358.60      7.61 o 
   1  18   2     1024.32     1042.32     17.88 o 
   2  18   2      857.49      837.32     17.77 o 
   3  18   2      180.52      187.88      7.69 o 
   4  18   2        8.56       24.43      7.47 o 
  -5  19   2        8.92       -0.86     11.18 o 
  -4  19   2        1.96        3.24      6.90 o 
  -3  19   2       43.21       29.88      4.21 o 
  -2  19   2       48.71       58.94      5.65 o 
  -1  19   2       15.99       19.03      3.04 o 
   0  19   2      187.77      179.00      5.72 o 
   1  19   2      199.96      220.23      6.24 o 
   2  19   2       84.58       81.47      7.41 o 
   3  19   2      228.22      214.46     14.58 o 
   4  19   2        3.09        0.13      6.23 o 
  -4  20   2        3.11        0.99      6.23 o 
  -3  20   2       11.30       18.87      5.31 o 
  -2  20   2      165.59      164.58     18.63 o 
  -1  20   2      143.73      154.61      5.77 o 
   0  20   2     1866.08     1871.51     31.33 o 
   1  20   2        0.22        1.18      1.49 o 
   2  20   2      513.70      516.69     19.29 o 
   3  20   2        5.65        1.38      4.35 o 
   4  20   2       33.44       24.45      7.95 o 
  -4  21   2      234.39      208.10     14.29 o 
  -3  21   2        0.76       -1.52      5.72 o 
  -2  21   2      189.11      175.90      8.16 o 
  -1  21   2      278.96      293.76      8.32 o 
   0  21   2      518.90      514.55     11.18 o 
   1  21   2      239.75      237.23      7.23 o 
   2  21   2        6.10        1.12      5.31 o 
   3  21   2       27.13       17.34      6.55 o 
   4  21   2       44.75       42.76      9.50 o 
  -4  22   2       24.77       14.14      7.44 o 
  -3  22   2      103.60       84.05      6.91 o 
  -2  22   2       80.41       84.40      7.16 o 
  -1  22   2      160.18      157.22      6.47 o 
   0  22   2      621.28      643.52     18.55 o 
   1  22   2      216.63      203.85      6.45 o 
   2  22   2      395.66      398.38     13.65 o 
   3  22   2      103.92      102.90      8.27 o 
   4  22   2        0.39       -9.89      9.89 o 
  -4  23   2      277.73      259.36     17.32 o 
  -3  23   2       15.78       17.94      5.06 o 
  -2  23   2       59.16       51.69      7.88 o 
  -1  23   2       73.29       70.25      5.02 o 
   0  23   2      382.87      397.47     10.98 o 
   1  23   2      418.16      421.35     16.32 o 
   2  23   2      415.53      415.57     21.55 o 
   3  23   2        0.30       -2.12      4.12 o 
   4  23   2       66.33       58.04     15.05 o 
  -4  24   2       11.45       -4.97     12.04 o 
  -3  24   2       52.71       41.14      9.80 o 
  -2  24   2        0.03       -4.48      4.52 o 
  -1  24   2      382.70      376.52     11.56 o 
   0  24   2      182.30      173.89      9.43 o 
   1  24   2      113.15      122.66      5.50 o 
   2  24   2        0.72       -4.47      4.47 o 
   3  24   2       31.94       24.50      7.24 o 
   4  24   2       32.48       15.05     16.34 o 
  -4  25   2      141.26      158.63     22.78 o 
  -3  25   2       94.33       80.15      7.67 o 
  -2  25   2      606.53      605.40     19.91 o 
  -1  25   2      123.46      130.57      7.08 o 
   0  25   2        2.82        5.69      3.85 o 
   1  25   2      116.21      105.07      9.18 o 
   2  25   2      324.12      336.79     14.05 o 
   3  25   2      385.33      429.05     20.87 o 
   4  25   2       24.29       21.92     13.76 o 
  -4  26   2       15.80       22.35     13.33 o 
  -3  26   2       57.93       40.51      6.02 o 
  -2  26   2      153.17      155.40      9.24 o 
  -1  26   2       52.06       38.43      7.46 o 
   0  26   2       12.25       11.13      4.47 o 
   1  26   2      419.91      393.30     14.79 o 
   2  26   2       34.53       32.21      5.62 o 
   3  26   2        1.48       -1.06      6.63 o 
  -3  27   2      265.54      277.30     15.13 o 
  -2  27   2      136.61      130.50      9.10 o 
  -1  27   2       75.24       83.83      7.34 o 
   0  27   2        9.29        9.64      3.58 o 
   1  27   2        6.43       -2.74      4.40 o 
   2  27   2       16.30       20.31      6.71 o 
   3  27   2        8.19        6.28      5.58 o 
  -3  28   2       36.91        8.64      8.07 o 
  -2  28   2       76.49       69.68      7.58 o 
  -1  28   2        5.00       -0.96      4.11 o 
   0  28   2      121.19      128.72      7.20 o 
   1  28   2        2.24        5.36      5.02 o 
   2  28   2       58.19       43.29      7.21 o 
   3  28   2        0.20       -3.80      6.20 o 
  -3  29   2       66.57       79.18     19.35 o 
  -2  29   2        1.26        6.13      5.61 o 
  -1  29   2      245.69      274.95     24.17 o 
   0  29   2        0.78        1.62      4.10 o 
   1  29   2       22.30       12.82      6.77 o 
   2  29   2        6.53        6.82      6.60 o 
   3  29   2       77.48       68.38      8.90 o 
  -3  30   2        1.55        5.25      7.88 o 
  -2  30   2        2.14       -6.94      6.94 o 
  -1  30   2      222.96      220.89     12.16 o 
   0  30   2       32.08       44.36      4.76 o 
   1  30   2      257.99      246.74     13.07 o 
   2  30   2       31.35       25.57      7.26 o 
  -2  31   2      186.35      169.39     12.28 o 
  -1  31   2       12.50       13.61      6.11 o 
   0  31   2       24.71       25.57      7.45 o 
   1  31   2        2.76       17.32      6.39 o 
   2  31   2        7.86       12.19      7.77 o 
  -2  32   2       18.60       -0.62      7.01 o 
  -1  32   2      244.97      224.18     13.81 o 
   0  32   2       22.91       10.11      5.32 o 
   1  32   2      255.67      242.73     14.86 o 
   2  32   2      161.34      173.87     16.95 o 
  -2  33   2        8.71       13.90     10.18 o 
  -1  33   2       20.51       14.35      7.08 o 
   0  33   2       75.54       64.61      9.32 o 
   1  33   2        5.61        0.47      8.81 o 
  -1  34   2      394.03      390.16     20.49 o 
   0  34   2        1.93       -3.55      6.69 o 
   1  34   2      169.34      182.18     12.81 o 
   0  35   2        1.74       -2.00      6.41 o 
  -5   1   3      177.74      182.81     18.49 o 
  -4   1   3      433.92      427.35     24.50 o 
  -3   1   3      123.88      121.28      3.17 o 
  -2   1   3      571.33      542.70     10.52 o 
  -1   1   3     2020.26     1959.20     32.71 o 
   0   1   3       16.40       17.92      1.61 o 
   1   1   3      172.54      196.59      2.73 o 
   2   1   3      337.15      397.80      6.16 o 
   3   1   3      813.23      849.89     10.99 o 
   4   1   3      366.30      373.39      6.90 o 
   5   1   3      154.61      164.04     10.09 o 
  -5   2   3       14.28       12.81      5.99 o 
  -4   2   3       46.54       47.95      6.30 o 
  -3   2   3       15.79       19.04      1.80 o 
  -2   2   3      467.08      517.41      9.86 o 
  -1   2   3     2674.80     2687.19     44.92 o 
   0   2   3      289.30      314.20      9.17 o 
   1   2   3      529.00      554.12      6.89 o 
   2   2   3      103.13      110.71      2.27 o 
   3   2   3       17.99       20.21      2.30 o 
   4   2   3       27.50       30.84      2.34 o 
   5   2   3       12.89        7.45      4.73 o 
  -5   3   3        2.71       10.07      7.95 o 
  -4   3   3      526.39      520.99     20.66 o 
  -3   3   3      857.13      864.13     15.70 o 
  -2   3   3     2014.00     1940.02     29.68 o 
  -1   3   3     1301.35     1279.00     23.14 o 
   0   3   3      806.92      750.74     12.69 o 
   1   3   3      569.23      611.87      8.90 o 
   2   3   3     1223.83     1311.62     15.08 o 
   3   3   3      287.42      290.80      5.46 o 
   4   3   3        0.87        1.78      1.42 o 
   5   3   3      183.42      184.11     10.75 o 
  -5   4   3        5.48        3.74      9.24 o 
  -4   4   3        7.68        3.26      4.73 o 
  -3   4   3       51.60       64.70      2.19 o 
  -2   4   3     1532.39     1498.52     23.23 o 
  -1   4   3       90.04       90.69      2.68 o 
   0   4   3      592.87      557.41      9.70 o 
   1   4   3      589.08      590.40      7.61 o 
   2   4   3      968.51      919.13     10.49 o 
   3   4   3        1.77       -1.04      1.08 o 
   4   4   3      215.77      213.53      5.50 o 
   5   4   3       10.78       -1.00      5.00 o 
  -5   5   3       57.26       58.85     13.76 o 
  -4   5   3       41.11       29.29      5.14 o 
  -3   5   3      275.09      290.02      5.93 o 
  -2   5   3       83.80       65.55      2.68 o 
  -1   5   3      553.37      556.34      9.63 o 
   0   5   3      251.02      255.04      5.40 o 
   1   5   3       20.47       21.33      1.09 o 
   2   5   3      474.72      502.01      6.96 o 
   3   5   3       23.59       21.61      1.67 o 
   4   5   3      273.29      274.29      6.62 o 
   5   5   3      124.98      130.41      9.30 o 
  -5   6   3      193.28      194.63      9.88 o 
  -4   6   3       13.59       18.25      2.29 o 
  -3   6   3        0.88        1.19      1.19 o 
  -2   6   3       19.93       15.79      2.61 o 
  -1   6   3      425.49      418.37      8.75 o 
   0   6   3     1372.60     1275.39     18.74 o 
   1   6   3      258.94      215.56      4.35 o 
   2   6   3     2459.41     2571.64     29.21 o 
   3   6   3       99.88      100.87      2.80 o 
   4   6   3      100.80      107.14      7.93 o 
   5   6   3       22.70       19.06      5.72 o 
  -5   7   3      156.30      151.54     10.33 o 
  -4   7   3        6.75        9.66      1.78 o 
  -3   7   3      177.19      190.21      5.62 o 
  -2   7   3        9.01        6.51      1.40 o 
  -1   7   3     1643.96     1661.01     23.68 o 
   0   7   3      468.27      494.39      7.65 o 
   1   7   3     1754.70     1881.47     24.70 o 
   2   7   3       60.60       71.11      1.95 o 
   3   7   3      333.17      329.80      5.99 o 
   4   7   3      414.38      416.38     14.53 o 
   5   7   3        9.30        4.30      8.60 o 
  -5   8   3      187.62      190.01     12.90 o 
  -4   8   3       10.44        7.59      1.96 o 
  -3   8   3       42.56       41.44      2.67 o 
  -2   8   3       49.46       66.03      2.58 o 
  -1   8   3     2610.91     2556.88     35.08 o 
   0   8   3     7806.49     7664.58    100.82 o 
   1   8   3       51.83       33.94      1.73 o 
   2   8   3      899.51      885.76     17.19 o 
   3   8   3      630.85      629.49     10.65 o 
   4   8   3       30.40       23.88      4.08 o 
   5   8   3       22.10       17.20      9.46 o 
  -5   9   3       83.03       76.09     11.18 o 
  -4   9   3       19.46       21.05      3.22 o 
  -3   9   3        8.57        7.13      1.69 o 
  -2   9   3      133.48      143.44      3.88 o 
  -1   9   3      138.38      135.68      3.25 o 
   0   9   3       36.93       32.60      4.03 o 
   1   9   3      382.69      414.51      8.33 o 
   2   9   3        0.71        0.95      1.65 o 
   3   9   3      263.70      262.85      6.07 o 
   4   9   3      144.59      135.32      5.09 o 
   5   9   3        9.00       12.78      6.12 o 
  -5  10   3       33.94       23.55      9.24 o 
  -4  10   3        0.05       -1.19      1.97 o 
  -3  10   3        6.68        5.88      1.62 o 
  -2  10   3      507.46      535.02      8.80 o 
  -1  10   3      277.67      232.16      4.19 o 
   0  10   3      205.15      183.60      4.09 o 
   1  10   3     3346.00     3477.04     92.20 o 
   2  10   3      189.92      177.53      9.73 o 
   3  10   3      863.85      883.76     14.91 o 
   4  10   3       56.86       57.60      4.95 o 
   5  10   3       59.63       54.60      9.46 o 
  -5  11   3        5.18       -5.80      5.80 o 
  -4  11   3       57.14       63.84      4.26 o 
  -3  11   3       43.96       44.54      2.89 o 
  -2  11   3      257.72      264.97      5.53 o 
  -1  11   3      561.95      598.18     12.91 o 
   0  11   3      430.64      488.38      7.83 o 
   1  11   3      466.79      520.87     12.61 o 
   2  11   3      221.67      230.73      6.66 o 
   3  11   3       27.22       27.52      1.82 o 
   4  11   3        9.41       11.30      3.79 o 
   5  11   3        7.75       -0.43      6.02 o 
  -5  12   3       30.84       29.12      6.12 o 
  -4  12   3       51.92       48.73      7.64 o 
  -3  12   3        9.76       11.17      2.31 o 
  -2  12   3      829.38      815.89     12.82 o 
  -1  12   3       50.92       47.87      2.54 o 
   0  12   3       48.63       42.39      2.23 o 
   1  12   3     1692.46     1729.15     27.73 o 
   2  12   3      764.02      750.61     13.89 o 
   3  12   3        7.21        6.58      2.55 o 
   4  12   3      180.19      168.75      7.31 o 
   5  12   3        6.85        4.30      6.45 o 
  -5  13   3        3.12       -4.50      5.37 o 
  -4  13   3       76.32       76.52      4.73 o 
  -3  13   3      294.48      284.92      7.95 o 
  -2  13   3      141.40      146.41      4.26 o 
  -1  13   3      172.65      183.67      6.52 o 
   0  13   3       33.29       55.73      3.01 o 
   1  13   3      332.74      380.36     10.41 o 
   2  13   3      948.94      928.56     18.48 o 
   3  13   3       78.29       83.49      7.58 o 
   4  13   3      178.87      194.24      9.67 o 
   5  13   3       59.59       62.34     11.18 o 
  -5  14   3        7.50        4.50      8.46 o 
  -4  14   3       15.24        7.17      3.19 o 
  -3  14   3        1.24        2.65      2.16 o 
  -2  14   3        0.92        0.70      1.48 o 
  -1  14   3     1491.51     1513.26     21.90 o 
   0  14   3       63.08       54.23      2.88 o 
   1  14   3     1154.35     1180.83     20.85 o 
   2  14   3       50.12       56.32      3.75 o 
   3  14   3      173.30      184.96      7.14 o 
   4  14   3       12.68       13.07      4.51 o 
   5  14   3       74.39       63.62     10.75 o 
  -5  15   3       53.86       52.27     10.28 o 
  -4  15   3      553.03      547.53     16.63 o 
  -3  15   3       84.67      100.76      7.56 o 
  -2  15   3      460.31      453.44     14.49 o 
  -1  15   3      546.52      541.67      9.61 o 
   0  15   3      279.02      285.01      8.92 o 
   1  15   3       35.07       34.16      6.63 o 
   2  15   3      295.97      272.65      9.91 o 
   3  15   3      178.82      185.80      6.91 o 
   4  15   3       37.53       39.98      8.60 o 
   5  15   3      143.88      144.02     14.19 o 
  -5  16   3       43.32       28.39     16.34 o 
  -4  16   3       95.02       95.92      6.40 o 
  -3  16   3      104.29       95.32      4.73 o 
  -2  16   3       19.91       19.67      2.54 o 
  -1  16   3        8.88        7.88      2.00 o 
   0  16   3       47.67       43.26      2.67 o 
   1  16   3        6.43        1.14      2.48 o 
   2  16   3       19.04       20.40      4.24 o 
   3  16   3      377.41      396.30     16.91 o 
   4  16   3        8.57        7.74      9.03 o 
  -5  17   3       86.47       89.36     11.54 o 
  -4  17   3      228.72      225.42     10.10 o 
  -3  17   3       30.45       37.35      6.57 o 
  -2  17   3      607.69      588.21     11.63 o 
  -1  17   3      442.86      446.03      8.84 o 
   0  17   3        2.84        6.97      2.41 o 
   1  17   3       23.76       10.31      6.21 o 
   2  17   3      165.72      168.03      7.33 o 
   3  17   3      268.89      275.92     11.02 o 
   4  17   3      201.98      220.54     22.35 o 
  -5  18   3        2.49       13.76     12.47 o 
  -4  18   3        2.18        4.70      3.54 o 
  -3  18   3       41.96       32.77      3.83 o 
  -2  18   3        0.09       -0.46      2.43 o 
  -1  18   3       16.38       17.47      2.42 o 
   0  18   3        0.03        0.31      1.86 o 
   1  18   3        0.27        1.64      0.83 o 
   2  18   3       10.05       11.22     12.90 o 
   3  18   3       81.17       65.65      5.92 o 
   4  18   3        1.45        3.87      6.45 o 
  -4  19   3        5.52       11.06      6.53 o 
  -3  19   3     1154.17     1151.37     26.82 o 
  -2  19   3      464.57      444.24     14.64 o 
  -1  19   3       17.21       21.58      3.63 o 
   0  19   3     1321.55     1335.50     26.33 o 
   1  19   3       33.71       34.37      4.06 o 
   2  19   3       92.64       90.08      7.34 o 
   3  19   3      169.85      201.64     12.59 o 
   4  19   3       24.46       38.17     13.11 o 
  -4  20   3        3.32        9.23      7.74 o 
  -3  20   3      110.60      102.96      7.19 o 
  -2  20   3       47.48       41.88      4.06 o 
  -1  20   3      473.45      488.45     15.39 o 
   0  20   3      219.05      213.43      7.19 o 
   1  20   3      346.29      344.40      8.94 o 
   2  20   3       37.55       38.04      7.52 o 
   3  20   3       39.04       41.61      7.52 o 
   4  20   3       40.36       34.19      9.46 o 
  -4  21   3       51.37       38.68      7.22 o 
  -3  21   3      126.27      121.40      7.87 o 
  -2  21   3      368.74      400.98     11.58 o 
  -1  21   3       89.34       84.88      4.61 o 
   0  21   3      501.08      511.13     12.95 o 
   1  21   3        0.16       -0.52      2.98 o 
   2  21   3        0.16       -3.53      3.53 o 
   3  21   3       45.13       42.56     16.21 o 
   4  21   3      111.76       93.29     20.21 o 
  -4  22   3       90.29       83.72     11.25 o 
  -3  22   3       89.75       85.64      7.32 o 
  -2  22   3        1.58        1.47      4.31 o 
  -1  22   3      264.09      265.74      9.04 o 
   0  22   3      498.18      481.21     13.09 o 
   1  22   3      302.14      318.95      8.75 o 
   2  22   3      168.69      170.64     11.04 o 
   3  22   3        0.92        0.14      6.35 o 
   4  22   3        8.49      -10.32     10.32 o 
  -4  23   3       17.74       15.61     11.82 o 
  -3  23   3       97.96       85.19      7.16 o 
  -2  23   3        0.21       -1.84      3.04 o 
  -1  23   3      772.24      753.75     18.44 o 
   0  23   3      240.23      219.95      9.13 o 
   1  23   3       35.21       36.22      2.73 o 
   2  23   3        8.41        4.21      4.28 o 
   3  23   3       16.56       24.00      6.38 o 
   4  23   3      140.87      151.75     21.06 o 
  -4  24   3        4.31       16.34     11.18 o 
  -3  24   3        0.15       -5.16      5.16 o 
  -2  24   3       10.50       19.13      4.98 o 
  -1  24   3       85.88       84.76      7.53 o 
   0  24   3      256.90      251.58     14.81 o 
   1  24   3      371.34      368.42     14.45 o 
   2  24   3       77.70       81.22      7.54 o 
   3  24   3      302.50      290.37     15.21 o 
   4  24   3       31.06       24.50     18.06 o 
  -4  25   3       14.81        6.45     11.18 o 
  -3  25   3       46.53       32.40      6.77 o 
  -2  25   3        0.25        7.11      7.24 o 
  -1  25   3      140.65      140.58     10.54 o 
   0  25   3       40.95       42.42      4.82 o 
   1  25   3        8.00        1.50      5.11 o 
   2  25   3        8.99       10.55     12.10 o 
   3  25   3       25.69       27.26      7.24 o 
  -3  26   3        8.58        7.18      5.71 o 
  -2  26   3      235.03      228.04     11.57 o 
  -1  26   3      122.98      134.46      8.43 o 
   0  26   3      162.59      161.55      7.73 o 
   1  26   3      322.39      328.23     21.02 o 
   2  26   3      147.64      174.99     21.27 o 
   3  26   3      147.07      155.02     13.94 o 
  -3  27   3        5.72       -0.70      6.55 o 
  -2  27   3      176.07      178.80     11.06 o 
  -1  27   3        1.84       -2.83      4.49 o 
   0  27   3       74.05       72.73      5.89 o 
   1  27   3       21.98       13.23      6.10 o 
   2  27   3       12.53       13.13      6.08 o 
   3  27   3        0.17        2.61      6.20 o 
  -3  28   3      142.34      129.76     11.30 o 
  -2  28   3      344.32      356.38     15.64 o 
  -1  28   3        4.33        7.68      5.69 o 
   0  28   3      217.53      224.71      9.84 o 
   1  28   3      432.87      433.43     17.81 o 
   2  28   3      219.09      230.68     13.65 o 
   3  28   3       27.38       16.67      7.12 o 
  -3  29   3      203.99      198.09     33.32 o 
  -2  29   3      105.06      107.31     16.38 o 
  -1  29   3       89.15       93.33     11.56 o 
   0  29   3        0.06       -2.11      4.08 o 
   1  29   3        4.63        0.90      5.16 o 
   2  29   3       36.71       34.72      8.02 o 
  -3  30   3        5.15        2.59      7.25 o 
  -2  30   3      177.79      153.57     11.25 o 
  -1  30   3       21.67       17.74      6.90 o 
   0  30   3      837.94      859.01     29.82 o 
   1  30   3        0.06       -0.95      6.26 o 
   2  30   3       51.96       43.89     16.41 o 
  -2  31   3       79.83       96.65      9.28 o 
  -1  31   3       22.81       13.36      9.89 o 
   0  31   3       23.02       25.61      7.44 o 
   1  31   3       12.10        7.05      7.07 o 
   2  31   3        1.29        2.34      8.57 o 
  -2  32   3       47.44       43.76     10.76 o 
  -1  32   3       52.47       52.22      7.54 o 
   0  32   3       52.68       57.11      9.80 o 
   1  32   3        0.07        7.89      7.28 o 
   2  32   3      115.98      114.24     15.98 o 
  -1  33   3      125.40      144.99     15.60 o 
   0  33   3        5.32        3.01      6.49 o 
   1  33   3        6.53       -6.24      6.42 o 
  -1  34   3       48.70       61.52     15.48 o 
   0  34   3        0.75       13.58     10.43 o 
  -5   0   4      200.37      224.41     14.62 o 
  -4   0   4      106.02      114.78      3.87 o 
  -3   0   4        0.02       -0.89      1.96 o 
  -2   0   4      301.88      290.78      9.27 o 
  -1   0   4     2267.71     2385.07     58.36 o 
   0   0   4     6363.36     6327.90    141.35 o 
   1   0   4     1902.83     1871.99     29.26 o 
   2   0   4      507.60      515.95     16.98 o 
   3   0   4      349.20      366.87      8.88 o 
   4   0   4      128.54      128.11      6.88 o 
   5   0   4        1.91       -4.73      6.02 o 
  -5   1   4        2.50       10.14      5.25 o 
  -4   1   4       79.75       78.73      2.79 o 
  -3   1   4        0.02        1.09      1.42 o 
  -2   1   4       11.09        8.67      1.83 o 
  -1   1   4        6.09        7.71      1.65 o 
   0   1   4       27.51       28.65      1.95 o 
   1   1   4      131.03      145.92      3.47 o 
   2   1   4      230.17      244.55      4.34 o 
   3   1   4      105.44      104.31      2.95 o 
   4   1   4       63.44       62.11      3.70 o 
   5   1   4       29.27       19.04      6.04 o 
  -5   2   4       31.65       10.06     14.19 o 
  -4   2   4        5.30        4.89      1.11 o 
  -3   2   4       35.27       37.10      2.30 o 
  -2   2   4     1087.04     1134.51     20.79 o 
  -1   2   4      435.07      428.61     13.53 o 
   0   2   4     4454.11     4462.85     66.01 o 
   1   2   4      929.14      858.14     10.68 o 
   2   2   4      623.22      567.09      7.58 o 
   3   2   4      445.98      448.99      7.23 o 
   4   2   4      146.26      151.30      6.68 o 
   5   2   4        4.02        5.77      5.25 o 
  -5   3   4       15.50       32.91     10.10 o 
  -4   3   4      121.50      127.34      7.11 o 
  -3   3   4       57.97       60.26      2.62 o 
  -2   3   4       17.94       15.12      1.96 o 
  -1   3   4      921.64      904.44     16.80 o 
   0   3   4        2.83        4.71      1.67 o 
   1   3   4      913.93      998.31     13.30 o 
   2   3   4       73.05       95.51      2.54 o 
   3   3   4        1.16        3.17      1.55 o 
   4   3   4       86.86       93.72      8.82 o 
   5   3   4       15.29       14.83      5.40 o 
  -5   4   4        7.70       -4.97      7.31 o 
  -4   4   4       32.91       34.72      2.20 o 
  -3   4   4       42.59       50.33      3.44 o 
  -2   4   4      129.52      135.95      3.97 o 
  -1   4   4     1402.74     1405.92     22.27 o 
   0   4   4      106.38      126.41      3.09 o 
   1   4   4      214.41      190.73      3.66 o 
   2   4   4      929.83      934.97     11.55 o 
   3   4   4      677.27      645.98      9.13 o 
   4   4   4        0.03        2.20      5.16 o 
   5   4   4       46.27       55.03     11.18 o 
  -5   5   4        9.77        6.18      9.24 o 
  -4   5   4      354.91      370.02      9.96 o 
  -3   5   4       30.75       22.37      2.53 o 
  -2   5   4     5204.03     5160.86     77.38 o 
  -1   5   4       21.90       18.28      3.29 o 
   0   5   4      238.74      236.94      8.31 o 
   1   5   4       49.45       56.38      1.79 o 
   2   5   4       86.69       91.07      2.92 o 
   3   5   4      455.73      463.08      7.84 o 
   4   5   4       21.89       24.30      4.72 o 
   5   5   4       63.71       53.74     13.76 o 
  -5   6   4      178.43      190.01     12.90 o 
  -4   6   4       38.19       35.73      2.95 o 
  -3   6   4        5.99        7.05      2.07 o 
  -2   6   4      266.79      288.22     11.17 o 
  -1   6   4     2690.10     2794.78     42.26 o 
   0   6   4       64.10       54.05      2.74 o 
   1   6   4     1764.40     1777.36     20.75 o 
   2   6   4       66.73       64.72      4.03 o 
   3   6   4      191.07      182.29      4.26 o 
   4   6   4      227.10      205.26      7.86 o 
   5   6   4        5.78       13.33      8.02 o 
  -5   7   4      155.51      159.28     11.18 o 
  -4   7   4       91.42       98.93      4.51 o 
  -3   7   4     1275.44     1269.57     31.53 o 
  -2   7   4      471.69      501.40      9.75 o 
  -1   7   4      390.94      376.80      9.99 o 
   0   7   4     4053.66     4199.80     62.05 o 
   1   7   4      860.55      979.38     17.23 o 
   2   7   4      265.85      311.64      4.94 o 
   3   7   4      180.96      188.20      5.24 o 
   4   7   4      515.93      497.78     16.32 o 
   5   7   4      176.33      211.94     22.35 o 
  -5   8   4       34.60       30.75      6.76 o 
  -4   8   4        0.22       -1.35      2.06 o 
  -3   8   4      252.62      257.59     13.36 o 
  -2   8   4       73.98       73.34      3.49 o 
  -1   8   4      261.58      273.20      5.38 o 
   0   8   4       57.67       69.22      3.37 o 
   1   8   4      148.41      148.24      4.03 o 
   2   8   4       34.26       32.38      2.25 o 
   3   8   4      236.48      246.55      8.97 o 
   4   8   4        0.17       -2.76      2.76 o 
   5   8   4        0.01       -4.30      6.88 o 
  -5   9   4      148.72      159.01     13.33 o 
  -4   9   4      108.67      127.69      8.38 o 
  -3   9   4      946.48      986.17     17.32 o 
  -2   9   4      675.15      645.89     15.05 o 
  -1   9   4     1378.35     1338.45     19.69 o 
   0   9   4      718.10      695.21     10.25 o 
   1   9   4      126.17      132.71      3.78 o 
   2   9   4       98.20       94.90      3.07 o 
   3   9   4       30.50       33.61      2.67 o 
   4   9   4      124.57      138.72      6.31 o 
   5   9   4      122.03      115.21     11.61 o 
  -5  10   4        0.00       -2.47      6.30 o 
  -4  10   4        0.38       -2.30      2.30 o 
  -3  10   4      164.45      169.90      5.20 o 
  -2  10   4       12.67       12.35      2.09 o 
  -1  10   4        2.89        1.44      2.85 o 
   0  10   4      419.84      425.02      7.78 o 
   1  10   4      319.50      340.66      6.66 o 
   2  10   4      180.28      176.49      3.99 o 
   3  10   4        0.23        1.77      2.57 o 
   4  10   4       35.61       33.97      5.47 o 
   5  10   4        4.23       -7.31      7.31 o 
  -5  11   4      157.35      169.69     14.93 o 
  -4  11   4       49.99       52.21      7.34 o 
  -3  11   4      217.10      222.33      5.95 o 
  -2  11   4     1174.07     1177.12     18.95 o 
  -1  11   4      244.66      207.60      5.71 o 
   0  11   4        3.03        3.45      1.37 o 
   1  11   4       69.53       62.00      4.34 o 
   2  11   4       15.22       16.03      4.69 o 
   3  11   4     1056.10     1043.27     18.68 o 
   4  11   4      134.50      144.20      7.54 o 
   5  11   4      123.05      116.50     16.34 o 
  -5  12   4        0.03       10.76      7.58 o 
  -4  12   4      118.43      103.31      6.96 o 
  -3  12   4        2.01        1.01      2.08 o 
  -2  12   4       22.36       29.97      2.63 o 
  -1  12   4      410.41      375.40      9.25 o 
   0  12   4       61.36       81.61      5.46 o 
   1  12   4      296.71      290.50      5.74 o 
   2  12   4       30.05       29.46      5.42 o 
   3  12   4      154.30      158.84      5.77 o 
   4  12   4       46.53       34.91      5.37 o 
   5  12   4        3.36       -6.88      9.89 o 
  -5  13   4       14.69       19.68      8.45 o 
  -4  13   4      122.10      136.41     15.48 o 
  -3  13   4      142.52      137.45      7.07 o 
  -2  13   4      628.03      653.44     12.47 o 
  -1  13   4      188.03      184.96      4.75 o 
   0  13   4        1.09       -0.82      1.61 o 
   1  13   4      526.55      560.09      9.10 o 
   2  13   4       76.51       72.67      4.48 o 
   3  13   4        1.76       -0.56      2.27 o 
   4  13   4       40.66       36.51     16.55 o 
  -5  14   4        0.19        3.23      8.91 o 
  -4  14   4       24.64       23.21      4.21 o 
  -3  14   4       21.25       19.01      2.92 o 
  -2  14   4       20.90       17.09      2.89 o 
  -1  14   4      259.14      258.92      9.25 o 
   0  14   4      492.05      543.46      8.86 o 
   1  14   4      722.19      716.20     11.22 o 
   2  14   4      337.04      314.81      9.09 o 
   3  14   4      327.48      337.36      9.37 o 
   4  14   4       12.26       15.05      6.45 o 
  -5  15   4       11.63        8.24      9.67 o 
  -4  15   4      176.81      171.46      9.71 o 
  -3  15   4       20.79       15.07      2.85 o 
  -2  15   4       23.73       22.42      3.04 o 
  -1  15   4      380.86      409.34      7.98 o 
   0  15   4        4.54        1.79      1.47 o 
   1  15   4      230.10      239.27      4.76 o 
   2  15   4      392.52      382.75     10.24 o 
   3  15   4       21.85       12.71      4.60 o 
   4  15   4       91.88       83.40      9.03 o 
  -5  16   4       29.74       15.36     13.97 o 
  -4  16   4       95.68       93.47      6.77 o 
  -3  16   4        0.71        2.06      3.26 o 
  -2  16   4      136.47      151.63      6.58 o 
  -1  16   4       72.51       75.06      3.23 o 
   0  16   4     1804.77     1753.45     24.19 o 
   1  16   4     1252.98     1177.07     20.41 o 
   2  16   4        1.80        4.12      4.02 o 
   3  16   4      388.43      398.49     13.79 o 
   4  16   4       82.33       84.10      7.31 o 
  -5  17   4        0.50       -6.26      7.89 o 
  -4  17   4       10.06       11.89      3.92 o 
  -3  17   4       51.43       57.77      9.66 o 
  -2  17   4       26.84       25.38      4.47 o 
  -1  17   4      264.50      276.35      8.15 o 
   0  17   4      302.40      286.04      7.39 o 
   1  17   4        1.17        1.20      0.43 o 
   2  17   4      105.25       96.34      6.35 o 
   3  17   4       23.01       27.85      5.59 o 
   4  17   4       44.37       34.16      5.92 o 
  -4  18   4       37.50       21.44      7.21 o 
  -3  18   4       59.61       52.00      5.86 o 
  -2  18   4      276.94      280.77      8.61 o 
  -1  18   4       54.63       64.22      4.21 o 
   0  18   4      496.16      523.25     12.12 o 
   1  18   4       56.90       78.67     11.61 o 
   2  18   4     1100.73     1087.87     28.68 o 
   3  18   4      242.09      240.41     10.86 o 
   4  18   4       70.34       74.80     10.32 o 
  -4  19   4        0.21       -7.52      8.38 o 
  -3  19   4      103.18       86.79     11.44 o 
  -2  19   4       20.39       21.32      3.59 o 
  -1  19   4      209.05      230.51      7.67 o 
   0  19   4      183.30      183.58      7.80 o 
   1  19   4       60.50       56.69      6.47 o 
   2  19   4      869.04      807.27     23.31 o 
   3  19   4       99.19       96.71      7.83 o 
   4  19   4       47.41       47.72     13.33 o 
  -4  20   4        2.54       -0.93      6.88 o 
  -3  20   4       39.74       38.87      5.24 o 
  -2  20   4        7.12        3.45      4.56 o 
  -1  20   4     2250.61     2350.96     52.37 o 
   0  20   4       21.11       21.53      3.08 o 
   1  20   4      545.37      520.08     16.28 o 
   2  20   4      772.26      809.08     23.24 o 
   3  20   4       11.45       16.01      8.84 o 
   4  20   4        3.27        7.74     10.32 o 
  -4  21   4        1.33       11.61      9.89 o 
  -3  21   4      154.59      142.47     16.34 o 
  -2  21   4       11.46       10.77      4.06 o 
  -1  21   4      197.46      190.13      7.54 o 
   0  21   4       86.94       84.20      6.60 o 
   1  21   4       25.25       22.45      4.43 o 
   2  21   4       31.37       31.48      6.24 o 
   3  21   4        0.24        1.05      6.02 o 
   4  21   4      220.45      198.61     22.35 o 
  -4  22   4       26.77       25.73     19.56 o 
  -3  22   4       17.97       11.61      5.62 o 
  -2  22   4        1.83       -3.26      3.85 o 
  -1  22   4        5.93        7.12      3.27 o 
   0  22   4      244.06      237.45     12.14 o 
   1  22   4      194.18      204.14      9.90 o 
   2  22   4      165.80      140.00      8.84 o 
   3  22   4       53.21       64.28      7.58 o 
   4  22   4       31.96        9.46     12.90 o 
  -4  23   4       59.12       73.08     18.06 o 
  -3  23   4      110.58      145.10     12.31 o 
  -2  23   4      101.82      104.81     11.23 o 
  -1  23   4      177.69      166.51      8.94 o 
   0  23   4        0.04        1.34      2.41 o 
   1  23   4        0.94        4.26      4.28 o 
   2  23   4       57.03       50.50      7.27 o 
   3  23   4        2.03       -3.64      5.32 o 
  -4  24   4        0.64      -11.61     11.61 o 
  -3  24   4       88.23       70.37      7.79 o 
  -2  24   4       17.10        8.49      4.30 o 
  -1  24   4       92.85      104.60      7.24 o 
   0  24   4       89.26       89.42      4.99 o 
   1  24   4       36.77       44.42     11.48 o 
   2  24   4        0.02       -5.02      5.02 o 
   3  24   4       25.93       35.38      9.05 o 
  -4  25   4       74.48       64.91     16.34 o 
  -3  25   4      167.36      187.59     16.89 o 
  -2  25   4      136.34      142.06      9.32 o 
  -1  25   4      258.37      285.94     11.90 o 
   0  25   4      143.86      154.23      6.59 o 
   1  25   4       31.46       32.26      5.85 o 
   2  25   4       49.47       30.31      6.52 o 
   3  25   4       89.04       71.65      9.32 o 
  -3  26   4        2.57        7.42      7.53 o 
  -2  26   4        2.85        3.81      5.61 o 
  -1  26   4       12.78        7.24      4.77 o 
   0  26   4        3.50        1.20      3.31 o 
   1  26   4        9.52        5.92      4.66 o 
   2  26   4       89.62       89.93      8.94 o 
   3  26   4        1.04        2.51     12.04 o 
  -3  27   4      147.76      159.22     12.12 o 
  -2  27   4      336.79      362.22     15.25 o 
  -1  27   4       88.81       95.78     12.44 o 
   0  27   4        0.34       -2.29      3.03 o 
   1  27   4       47.91       47.74      6.85 o 
   2  27   4        2.22       -5.80      5.80 o 
   3  27   4      171.06      193.13     18.87 o 
  -3  28   4        0.09       -5.54      7.99 o 
  -2  28   4        1.91       -4.62      5.90 o 
  -1  28   4        8.53       12.60      5.36 o 
   0  28   4       16.33       -0.60      5.73 o 
   1  28   4        7.93        6.23      5.60 o 
   2  28   4       45.29       54.26     13.15 o 
  -3  29   4       33.43       36.56      8.18 o 
  -2  29   4      265.42      307.41     17.94 o 
  -1  29   4        0.36        4.01      8.11 o 
   0  29   4       71.67       79.68      8.35 o 
   1  29   4        7.05       -1.81      6.73 o 
   2  29   4       14.45       11.89      7.23 o 
  -2  30   4        0.04        6.72      7.10 o 
  -1  30   4       84.66       70.71     14.84 o 
   0  30   4      142.87      159.33     14.07 o 
   1  30   4       13.65        7.53      5.79 o 
   2  30   4       17.76        9.72      9.46 o 
  -2  31   4      149.01      179.40     13.77 o 
  -1  31   4       82.53       76.92      8.97 o 
   0  31   4      135.01      124.01     12.92 o 
   1  31   4      170.02      172.24     13.07 o 
   2  31   4       11.57       25.41      7.56 o 
  -2  32   4        2.13        6.47     10.09 o 
  -1  32   4       36.75       15.01     10.49 o 
   0  32   4       20.89       17.26     15.48 o 
   1  32   4      186.33      204.40     16.87 o 
  -1  33   4       25.71       25.95     10.48 o 
   0  33   4        1.46        7.30      9.81 o 
  -5   1   5      110.05       90.85      8.91 o 
  -4   1   5      243.41      258.56      8.67 o 
  -3   1   5      373.82      362.56      9.23 o 
  -2   1   5      749.35      719.59     14.89 o 
  -1   1   5      304.00      291.46      7.49 o 
   0   1   5      571.00      564.76     10.50 o 
   1   1   5      491.80      483.27      8.81 o 
   2   1   5      114.11      112.68      3.09 o 
   3   1   5      122.70      113.19      4.31 o 
   4   1   5       19.75       15.51      2.74 o 
   5   1   5      436.79      470.74     32.67 o 
  -5   2   5       10.88       19.43      9.06 o 
  -4   2   5       69.30       69.12      7.95 o 
  -3   2   5      163.58      180.85      5.42 o 
  -2   2   5        5.28        5.28      2.11 o 
  -1   2   5      984.35     1105.38     20.43 o 
   0   2   5      278.97      338.23      7.41 o 
   1   2   5      148.64      161.62      3.85 o 
   2   2   5      552.72      582.62      8.78 o 
   3   2   5       28.55       25.80      2.21 o 
   4   2   5       18.45       15.45      3.25 o 
   5   2   5       22.01        3.87      6.88 o 
  -5   3   5       59.66       56.47     11.07 o 
  -4   3   5      127.55      133.96      6.09 o 
  -3   3   5       90.68       88.53      6.45 o 
  -2   3   5     1611.71     1662.47     30.20 o 
  -1   3   5     1425.17     1350.38     25.56 o 
   0   3   5       14.95       23.70      2.68 o 
   1   3   5       49.53       54.24      4.41 o 
   2   3   5        5.22        2.90      1.20 o 
   3   3   5       34.29       33.08      3.75 o 
   4   3   5      121.19      130.83      6.72 o 
   5   3   5       65.72       51.16      8.60 o 
  -5   4   5        0.38       -8.11      8.11 o 
  -4   4   5       39.66       29.28      3.49 o 
  -3   4   5      358.51      368.80      8.89 o 
  -2   4   5       74.91       93.20      4.99 o 
  -1   4   5      961.46     1000.75     18.89 o 
   0   4   5      501.95      466.68      8.81 o 
   1   4   5      220.96      201.20      4.21 o 
   2   4   5      501.77      516.23      8.75 o 
   3   4   5      771.08      744.27     11.69 o 
   4   4   5       23.88       24.29      3.70 o 
   5   4   5       63.33       39.55      9.46 o 
  -5   5   5        0.28        5.07      5.65 o 
  -4   5   5      105.96      104.27      5.57 o 
  -3   5   5      433.73      429.50      8.77 o 
  -2   5   5       93.37       88.81      3.67 o 
  -1   5   5      512.00      498.36      9.46 o 
   0   5   5        7.77        5.31      2.24 o 
   1   5   5        2.68        0.39      1.39 o 
   2   5   5      190.16      187.38      4.12 o 
   3   5   5      440.60      466.41      8.26 o 
   4   5   5      125.96      118.03      6.43 o 
   5   5   5        4.02       -0.86     11.61 o 
  -5   6   5       98.22      134.48     15.05 o 
  -4   6   5       74.15       82.76      6.02 o 
  -3   6   5       52.17       52.05      4.47 o 
  -2   6   5     1037.94     1050.91     18.73 o 
  -1   6   5     1501.85     1562.05     24.88 o 
   0   6   5      252.90      324.07      7.84 o 
   1   6   5     2147.71     2210.84     27.49 o 
   2   6   5        6.58        5.11      1.45 o 
   3   6   5      290.28      302.59      6.10 o 
   4   6   5      128.16      136.71      6.63 o 
   5   6   5       21.26       33.10     12.04 o 
  -5   7   5       11.93       14.19     10.75 o 
  -4   7   5       14.92       21.12      6.27 o 
  -3   7   5       98.48      107.73      4.46 o 
  -2   7   5        6.72        8.15      2.13 o 
  -1   7   5       29.27       32.61      2.46 o 
   0   7   5      400.80      426.57      9.38 o 
   1   7   5      150.00      193.53      4.99 o 
   2   7   5        0.19       -0.49      1.35 o 
   3   7   5        1.83        2.29      1.87 o 
   4   7   5        3.66        1.33      3.01 o 
   5   7   5        2.56       -5.59      6.88 o 
  -5   8   5      215.13      226.33     27.94 o 
  -4   8   5        1.69        3.23      2.89 o 
  -3   8   5      355.93      348.81     13.51 o 
  -2   8   5      921.94      916.99     15.76 o 
  -1   8   5      388.67      378.00      7.85 o 
   0   8   5     1315.66     1405.18     24.22 o 
   1   8   5     1224.13     1179.55     24.94 o 
   2   8   5     2295.61     2270.61     55.85 o 
   3   8   5       27.89       18.30      3.85 o 
   4   8   5      470.32      442.79     15.43 o 
   5   8   5        0.52       -9.03      9.03 o 
  -5   9   5        3.04       -3.48      8.60 o 
  -4   9   5        5.17        3.17      3.09 o 
  -3   9   5        1.28        1.44      2.30 o 
  -2   9   5        1.71        1.54      1.92 o 
  -1   9   5      134.72      128.55      4.10 o 
   0   9   5       88.97       96.49      4.46 o 
   1   9   5      463.89      513.65     16.26 o 
   2   9   5      156.77      141.44      4.22 o 
   3   9   5      105.13       95.21      4.21 o 
   4   9   5       64.47       63.95      6.09 o 
  -5  10   5       29.35       27.47      9.67 o 
  -4  10   5       13.34       15.40      3.70 o 
  -3  10   5        7.17        8.44      2.19 o 
  -2  10   5       85.98       96.94      5.12 o 
  -1  10   5      118.11      103.58      4.25 o 
   0  10   5      652.48      656.12     11.72 o 
   1  10   5       41.77       30.49      4.59 o 
   2  10   5      765.07      767.77     14.96 o 
   3  10   5      760.42      763.98     16.13 o 
   4  10   5       82.63       88.21      7.53 o 
  -5  11   5        5.42        2.29      7.14 o 
  -4  11   5       83.12       73.75      5.41 o 
  -3  11   5       15.59       15.39      3.16 o 
  -2  11   5      312.11      320.61     10.46 o 
  -1  11   5       64.75       62.81      3.96 o 
   0  11   5        6.54        8.27      3.77 o 
   1  11   5       84.77       93.13      3.66 o 
   2  11   5       62.29       68.86      3.14 o 
   3  11   5      170.39      183.23      7.11 o 
   4  11   5       11.35        9.00      4.69 o 
  -5  12   5       57.76       64.53     16.98 o 
  -4  12   5       27.65       26.06      4.42 o 
  -3  12   5       74.15       71.83      5.89 o 
  -2  12   5       37.94       34.65      4.62 o 
  -1  12   5        0.47       -0.15      2.07 o 
   0  12   5     1504.40     1489.43     39.96 o 
   1  12   5       13.28        7.62      3.94 o 
   2  12   5      416.20      441.11     11.91 o 
   3  12   5      376.59      372.26     10.96 o 
   4  12   5        0.86       -1.48      5.37 o 
  -5  13   5       30.21       31.64      9.71 o 
  -4  13   5      250.23      235.54     17.11 o 
  -3  13   5       39.29       34.22      3.12 o 
  -2  13   5       98.59      101.12      6.26 o 
  -1  13   5     1087.52     1052.89     20.59 o 
   0  13   5       38.41       38.19      2.54 o 
   1  13   5        1.99       -2.10      2.61 o 
   2  13   5       39.10       39.45      5.04 o 
   3  13   5        9.07        6.26      3.79 o 
   4  13   5      205.72      197.49     10.81 o 
  -5  14   5        4.76       -5.73      8.06 o 
  -4  14   5       83.80       67.56      8.12 o 
  -3  14   5        5.97        4.75      2.68 o 
  -2  14   5      194.97      200.12     10.59 o 
  -1  14   5       31.56       30.95      2.60 o 
   0  14   5      327.18      322.23      7.53 o 
   1  14   5      879.61      865.92     15.53 o 
   2  14   5      166.34      171.15      6.17 o 
   3  14   5      152.81      157.86     12.28 o 
   4  14   5        4.47        7.26      6.83 o 
  -5  15   5       42.92       29.74     10.89 o 
  -4  15   5       50.02       36.47      6.00 o 
  -3  15   5      272.05      261.22      8.62 o 
  -2  15   5       72.60       81.47     11.70 o 
  -1  15   5      399.23      400.62     10.70 o 
   0  15   5       77.75       79.08      3.79 o 
   1  15   5      133.26      128.35      3.91 o 
   2  15   5        0.02        7.40      6.06 o 
   3  15   5        0.03       -2.95      3.26 o 
   4  15   5      109.51       97.18     13.33 o 
  -5  16   5        1.02       12.37     13.54 o 
  -4  16   5       12.21       10.59      3.73 o 
  -3  16   5        0.03       -0.81      4.11 o 
  -2  16   5       59.58       73.45      6.17 o 
  -1  16   5      602.26      621.66     16.99 o 
   0  16   5      188.28      186.82      6.08 o 
   1  16   5        3.41        5.60      2.92 o 
   2  16   5        3.37       -1.20      4.16 o 
   3  16   5        2.28        3.62      2.94 o 
   4  16   5       70.19       66.20     14.62 o 
  -4  17   5       47.51       50.83      6.77 o 
  -3  17   5      344.03      342.43     12.82 o 
  -2  17   5     1134.18     1193.91     32.14 o 
  -1  17   5       27.93       27.08      3.52 o 
   0  17   5      152.17      152.88     11.17 o 
   1  17   5      161.47      168.77      8.56 o 
   2  17   5      118.16       81.97      6.89 o 
   3  17   5       86.42       87.46      5.73 o 
   4  17   5       93.80       84.26     19.35 o 
  -4  18   5       39.09       34.69      6.21 o 
  -3  18   5        3.62       -0.46      8.00 o 
  -2  18   5       86.73       80.98      8.98 o 
  -1  18   5      449.05      450.44     15.14 o 
   0  18   5      142.31      145.21      5.92 o 
   1  18   5      162.71      153.13      5.86 o 
   2  18   5      180.46      170.16      8.84 o 
   3  18   5       22.24       17.65      4.41 o 
   4  18   5       79.98       68.35     15.48 o 
  -4  19   5       58.65       65.56      8.67 o 
  -3  19   5      442.43      458.56     16.44 o 
  -2  19   5       92.82      115.78     11.99 o 
  -1  19   5      682.66      659.69     16.77 o 
   0  19   5      327.65      339.39     10.72 o 
   1  19   5      135.26      159.00      4.96 o 
   2  19   5      219.88      237.77     14.50 o 
   3  19   5      262.15      274.52     12.90 o 
   4  19   5       79.80       64.48     16.34 o 
  -4  20   5       93.84       79.59      9.40 o 
  -3  20   5        0.02        4.27      4.87 o 
  -2  20   5       29.86       18.66      4.20 o 
  -1  20   5       43.94       41.59      4.31 o 
   0  20   5      259.85      278.56      8.90 o 
   1  20   5        0.07       -1.13      3.20 o 
   2  20   5       67.88       87.55      7.84 o 
   3  20   5       23.04       21.36      6.30 o 
   4  20   5      171.44      185.72     25.79 o 
  -4  21   5      153.07      165.32     24.50 o 
  -3  21   5       75.58       73.76      7.54 o 
  -2  21   5       44.74       59.66     10.41 o 
  -1  21   5       23.89       24.72      3.26 o 
   0  21   5      382.51      404.92     11.65 o 
   1  21   5       17.56       14.58      6.36 o 
   2  21   5       63.87       48.87      7.53 o 
   3  21   5        8.65       11.13      5.59 o 
  -4  22   5       32.27       28.37     15.91 o 
  -3  22   5        3.97        5.36      4.83 o 
  -2  22   5       13.58       13.23      4.33 o 
  -1  22   5      227.62      231.87      9.37 o 
   0  22   5      392.81      393.71     19.30 o 
   1  22   5      326.10      290.78     12.55 o 
   2  22   5       28.37       31.42      5.99 o 
   3  22   5      120.12      122.43      9.49 o 
  -4  23   5        2.83       12.47     11.18 o 
  -3  23   5      102.46       97.58      8.61 o 
  -2  23   5      175.94      160.04      9.98 o 
  -1  23   5       23.92       25.76      4.60 o 
   0  23   5      196.18      199.23     11.80 o 
   1  23   5        0.21        5.71      4.43 o 
   2  23   5       82.20       72.26      8.07 o 
   3  23   5        8.30       11.16      7.59 o 
  -3  24   5       15.91       28.66      9.46 o 
  -2  24   5       53.92       50.21      6.95 o 
  -1  24   5       43.13       52.89      7.39 o 
   0  24   5        5.36        1.19      3.36 o 
   1  24   5      159.17      152.70      9.80 o 
   2  24   5      224.48      237.80     12.64 o 
   3  24   5       57.73       60.98     12.88 o 
  -3  25   5        0.01        2.89      5.94 o 
  -2  25   5       55.21       62.48     14.42 o 
  -1  25   5        8.69        7.45      5.49 o 
   0  25   5        1.42       -2.78      3.63 o 
   1  25   5       11.17       15.03      5.49 o 
   2  25   5        6.84        6.10     11.88 o 
   3  25   5       41.99       37.25     10.98 o 
  -3  26   5        6.42       14.97      8.09 o 
  -2  26   5       72.27       62.56      8.40 o 
  -1  26   5       53.15       56.23      7.02 o 
   0  26   5      130.24      129.88      8.23 o 
   1  26   5      363.69      396.68     17.11 o 
   2  26   5      286.99      308.21     16.02 o 
   3  26   5      162.26      181.75     13.40 o 
  -3  27   5        3.77        7.26      8.47 o 
  -2  27   5       19.94       18.53      6.64 o 
  -1  27   5        5.93       10.18      5.91 o 
   0  27   5      107.49      129.90     11.87 o 
   1  27   5      113.42      120.83      9.90 o 
   2  27   5       27.05       20.44      7.54 o 
  -3  28   5        2.99        8.79      8.36 o 
  -2  28   5        0.29        6.17      5.74 o 
  -1  28   5       20.58       27.35     17.63 o 
   0  28   5      210.41      258.39     28.59 o 
   1  28   5      170.73      192.69     13.37 o 
   2  28   5       10.73        2.38     11.61 o 
  -2  29   5       19.44       19.66      8.94 o 
  -1  29   5       45.18       46.12      6.95 o 
   0  29   5       58.54       48.03     10.94 o 
   1  29   5       92.48       90.62     13.25 o 
   2  29   5       38.49       39.97      9.35 o 
  -2  30   5        3.48       13.16      6.67 o 
  -1  30   5       75.56       78.00     20.85 o 
   0  30   5       51.64       35.85     20.64 o 
   1  30   5      335.56      343.20     17.58 o 
  -2  31   5      148.50      136.77     15.12 o 
  -1  31   5        2.81        4.45      9.76 o 
   0  31   5       11.70       -1.67     12.04 o 
   1  31   5      149.04      165.73     16.42 o 
  -1  32   5       46.29       48.73     12.85 o 
   0  32   5       29.91       26.24     15.05 o 
  -5   0   6      209.59      232.14     15.91 o 
  -4   0   6        2.57        9.14      4.44 o 
  -3   0   6      144.53      141.90      8.21 o 
  -2   0   6        3.27        1.61      2.88 o 
  -1   0   6      266.26      250.67     18.49 o 
   0   0   6      641.92      641.03     18.70 o 
   1   0   6      769.00      776.91     16.47 o 
   2   0   6        9.90        9.11      2.26 o 
   3   0   6      731.71      711.32     20.35 o 
   4   0   6       39.39       47.29      9.03 o 
  -5   1   6        3.93        3.19      6.84 o 
  -4   1   6       18.56       20.65      3.74 o 
  -3   1   6       48.96       49.16      3.61 o 
  -2   1   6      176.70      174.89      5.96 o 
  -1   1   6       29.46       28.63      3.21 o 
   0   1   6        6.92        6.85      2.11 o 
   1   1   6      115.75      117.31      3.28 o 
   2   1   6       83.44       81.39      5.79 o 
   3   1   6       46.53       41.63      3.27 o 
   4   1   6       51.52       47.62      6.36 o 
  -5   2   6       97.20      107.24     11.98 o 
  -4   2   6        0.74        4.68      2.72 o 
  -3   2   6      100.19      103.99      5.15 o 
  -2   2   6      114.38      112.48      4.96 o 
  -1   2   6        0.14        0.79      3.66 o 
   0   2   6     1088.99     1106.87     19.59 o 
   1   2   6     1578.41     1583.58     28.68 o 
   2   2   6      544.76      542.51      9.47 o 
   3   2   6      405.83      405.47     10.13 o 
   4   2   6      288.85      284.65     22.14 o 
  -5   3   6       52.13       55.77     11.25 o 
  -4   3   6      130.89      138.31      6.91 o 
  -3   3   6     1072.57     1112.16     22.01 o 
  -2   3   6        8.70       10.65      2.54 o 
  -1   3   6      169.28      201.28     15.82 o 
   0   3   6      266.84      294.80      7.55 o 
   1   3   6        8.71        9.65      3.78 o 
   2   3   6       79.19       78.89      3.34 o 
   3   3   6        0.57        0.23      2.12 o 
   4   3   6      173.18      176.08      8.01 o 
  -5   4   6        4.07        7.31      9.89 o 
  -4   4   6      276.79      303.99     12.25 o 
  -3   4   6        0.15        4.47      2.68 o 
  -2   4   6      647.12      667.46     13.35 o 
  -1   4   6      116.02      112.54      5.05 o 
   0   4   6        2.84        0.53      1.37 o 
   1   4   6      345.07      349.18      7.05 o 
   2   4   6      156.69      155.23      6.83 o 
   3   4   6      417.95      398.70     13.12 o 
   4   4   6       52.53       41.11      5.40 o 
  -5   5   6      105.67       72.65     18.49 o 
  -4   5   6       16.52        8.78      4.30 o 
  -3   5   6      951.20      961.38     20.35 o 
  -2   5   6       54.42       52.97      3.45 o 
  -1   5   6     1334.67     1321.28     22.72 o 
   0   5   6      862.33      854.99     16.24 o 
   1   5   6       53.52       46.52      2.73 o 
   2   5   6     1473.18     1456.61     22.52 o 
   3   5   6      384.33      346.72      9.28 o 
   4   5   6      425.59      434.36     16.51 o 
  -5   6   6        0.29        6.02     10.75 o 
  -4   6   6       17.24       20.75      3.92 o 
  -3   6   6      493.03      483.48     10.35 o 
  -2   6   6        5.37        1.69      2.08 o 
  -1   6   6      423.56      452.77      9.52 o 
   0   6   6      115.53      109.80      8.01 o 
   1   6   6      303.45      305.05      8.00 o 
   2   6   6      331.56      373.95      8.22 o 
   3   6   6        0.13       -2.31      3.22 o 
   4   6   6        5.98       -4.10      4.10 o 
  -5   7   6       83.08       73.94     15.91 o 
  -4   7   6      435.10      446.85     15.59 o 
  -3   7   6      192.03      195.48     10.87 o 
  -2   7   6       39.95       30.00      3.38 o 
  -1   7   6     1226.90     1215.04     20.09 o 
   0   7   6      153.79      142.02      5.18 o 
   1   7   6       66.09       75.13      3.75 o 
   2   7   6      264.99      233.83      6.70 o 
   3   7   6        2.91       -3.33      3.52 o 
   4   7   6      181.51      191.73     13.33 o 
  -5   8   6        4.58       -7.74     15.05 o 
  -4   8   6       17.88       19.78      3.43 o 
  -3   8   6      755.57      722.46     15.39 o 
  -2   8   6      273.66      274.74      7.41 o 
  -1   8   6       76.40       74.82      3.98 o 
   0   8   6      158.75      168.71      5.89 o 
   1   8   6      166.70      168.99      5.38 o 
   2   8   6      222.00      233.90      7.18 o 
   3   8   6       41.74       34.91      3.72 o 
   4   8   6       52.72       55.89     12.04 o 
  -5   9   6        0.02       -1.33      7.75 o 
  -4   9   6      172.87      204.10     17.25 o 
  -3   9   6       39.14       31.64      3.48 o 
  -2   9   6     2317.81     2236.32     34.85 o 
  -1   9   6       64.26       63.70      6.76 o 
   0   9   6      424.49      423.73     10.40 o 
   1   9   6       26.84       28.09      3.02 o 
   2   9   6        4.94        4.08      2.11 o 
   3   9   6      173.06      159.16      6.54 o 
   4   9   6       31.11       35.25      6.91 o 
  -5  10   6       21.55       16.89     10.75 o 
  -4  10   6       10.07        7.30      3.47 o 
  -3  10   6      212.22      220.11      8.27 o 
  -2  10   6     1243.14     1241.58     27.78 o 
  -1  10   6       51.51       51.12      3.01 o 
   0  10   6      196.25      204.27      6.77 o 
   1  10   6        3.35        4.78      2.11 o 
   2  10   6       61.45       63.84      3.68 o 
   3  10   6      363.63      341.31     10.40 o 
   4  10   6        1.34       -1.34      6.23 o 
  -5  11   6        3.25       -4.30      9.89 o 
  -4  11   6      151.18      155.32      9.29 o 
  -3  11   6      839.03      821.68     24.96 o 
  -2  11   6      751.92      743.98     32.59 o 
  -1  11   6       44.56       50.97      3.72 o 
   0  11   6      862.24      863.77     21.64 o 
   1  11   6       54.70       48.90      3.48 o 
   2  11   6        1.33        0.92      1.99 o 
   3  11   6      176.76      185.64     14.61 o 
   4  11   6        6.79        1.10      8.81 o 
  -5  12   6        0.14        2.00      9.46 o 
  -4  12   6       28.49       32.38      4.24 o 
  -3  12   6        1.96        0.09      2.62 o 
  -2  12   6        0.53       -2.60      5.59 o 
  -1  12   6      261.02      255.63     18.70 o 
   0  12   6      128.75      115.97      8.19 o 
   1  12   6      366.54      362.30     17.00 o 
   2  12   6        4.00        1.77      1.92 o 
   3  12   6       41.78       40.57      4.36 o 
   4  12   6      112.76       97.16     18.92 o 
  -5  13   6        0.12       11.53     12.42 o 
  -4  13   6       49.73       49.48      5.58 o 
  -3  13   6       48.54       64.24      7.25 o 
  -2  13   6       61.86       59.09      4.81 o 
  -1  13   6      273.04      265.82     12.15 o 
   0  13   6      159.94      165.97     10.75 o 
   1  13   6       46.76       57.40      3.82 o 
   2  13   6       22.01       19.73      1.59 o 
   3  13   6      117.96      114.73     11.94 o 
   4  13   6        0.02        6.88     13.33 o 
  -5  14   6       81.57       82.26     14.59 o 
  -4  14   6       21.33       23.25      4.20 o 
  -3  14   6       14.51       15.43      3.83 o 
  -2  14   6        0.03       -2.85      2.85 o 
  -1  14   6       53.29       43.28      8.81 o 
   0  14   6      366.31      366.11     18.49 o 
   1  14   6      485.36      480.17     12.70 o 
   2  14   6      198.05      207.87      6.83 o 
   3  14   6       62.32       64.28      7.64 o 
   4  14   6      390.86      388.20     36.54 o 
  -4  15   6      116.98      128.77      9.06 o 
  -3  15   6        0.48        1.85      3.09 o 
  -2  15   6       78.89       71.25      5.79 o 
  -1  15   6      182.03      190.87     13.76 o 
   0  15   6        5.63        3.60      4.69 o 
   1  15   6        5.43       14.21      3.79 o 
   2  15   6      114.53      105.21      7.76 o 
   3  15   6       41.27       45.21     13.09 o 
  -4  16   6      114.43      123.49      9.32 o 
  -3  16   6        0.44        3.33      3.21 o 
  -2  16   6      519.17      507.80     16.06 o 
  -1  16   6     1669.84     1642.60     37.70 o 
   0  16   6       57.90       67.77      5.20 o 
   1  16   6      309.34      318.49      8.05 o 
   2  16   6      731.42      733.90     17.53 o 
   3  16   6      164.03      184.90     14.88 o 
   4  16   6        1.24       -3.44      9.89 o 
  -4  17   6       49.21       50.15     10.09 o 
  -3  17   6       25.56       28.24      6.66 o 
  -2  17   6       32.78       28.70      5.18 o 
  -1  17   6      517.14      519.36     18.84 o 
   0  17   6       46.03       48.59      3.21 o 
   1  17   6       14.68        9.98      1.94 o 
   2  17   6      114.49       95.43     10.54 o 
   3  17   6        4.61       15.60      6.45 o 
   4  17   6       40.80       51.59     14.62 o 
  -4  18   6       51.41       46.34     11.02 o 
  -3  18   6        0.61       -0.89      5.38 o 
  -2  18   6       27.49       28.52      4.58 o 
  -1  18   6       69.29       84.82      7.30 o 
   0  18   6        0.93        1.10      2.67 o 
   1  18   6       31.32       62.90      8.38 o 
   2  18   6      708.79      671.31     22.25 o 
   3  18   6      214.30      243.81     13.46 o 
  -4  19   6       25.81       16.40      8.19 o 
  -3  19   6       22.11       21.18      5.74 o 
  -2  19   6      550.31      536.75     19.40 o 
  -1  19   6        3.25        6.27      3.02 o 
   0  19   6      609.78      611.62     14.32 o 
   1  19   6      334.39      326.95     12.97 o 
   2  19   6       12.37       11.10      6.01 o 
   3  19   6       50.57       48.18      7.39 o 
  -4  20   6       29.71       24.50     17.20 o 
  -3  20   6       11.51        1.56      7.33 o 
  -2  20   6        4.03        2.28      5.44 o 
  -1  20   6       98.01      111.63      5.86 o 
   0  20   6      200.50      205.55     10.72 o 
   1  20   6     1365.07     1334.37     36.65 o 
   2  20   6       99.20       93.60      8.64 o 
   3  20   6      103.55       93.10     11.70 o 
  -4  21   6      124.44      122.09     17.63 o 
  -3  21   6       13.35       22.30      6.27 o 
  -2  21   6       22.57       18.75      5.49 o 
  -1  21   6      227.72      202.61     10.31 o 
   0  21   6        2.69        9.53      4.68 o 
   1  21   6        1.80        0.87      6.48 o 
   2  21   6       25.65       17.01      5.36 o 
   3  21   6       16.58       16.80      7.62 o 
  -4  22   6        0.84       -6.02     12.04 o 
  -3  22   6        6.88        7.45      5.27 o 
  -2  22   6        1.96       -0.85      5.28 o 
  -1  22   6       35.57       32.32      9.34 o 
   0  22   6      520.65      538.88     18.12 o 
   1  22   6       52.54       57.54      6.78 o 
   2  22   6      138.61      128.62      9.80 o 
   3  22   6       93.91       65.73      8.56 o 
  -3  23   6       27.47       15.91      7.02 o 
  -2  23   6      224.62      216.77     11.45 o 
  -1  23   6      466.80      464.83     18.05 o 
   0  23   6       60.51       41.29      9.01 o 
   1  23   6      526.54      548.42     20.12 o 
   2  23   6       41.47       27.89      7.71 o 
   3  23   6       29.61       26.64      7.54 o 
  -3  24   6        3.37       13.43      6.39 o 
  -2  24   6       16.55        3.83      5.81 o 
  -1  24   6       49.68       45.69      6.51 o 
   0  24   6       87.49       83.47      7.48 o 
   1  24   6        0.70        5.41      6.14 o 
   2  24   6      130.84      137.95     10.58 o 
   3  24   6       29.75       15.42      8.38 o 
  -3  25   6      133.29      163.58     37.83 o 
  -2  25   6      228.04      247.83     18.39 o 
  -1  25   6      186.40      205.38     11.45 o 
   0  25   6       11.21        8.77      9.89 o 
   1  25   6      302.64      299.93     14.27 o 
   2  25   6        0.94       -1.57      7.11 o 
  -3  26   6        3.65        1.72      7.14 o 
  -2  26   6       55.16       53.38      7.26 o 
  -1  26   6        1.03        4.87      4.83 o 
   0  26   6        9.99       13.60      8.03 o 
   1  26   6        1.53       10.75      6.51 o 
   2  26   6       17.54       13.10      7.31 o 
  -2  27   6       36.21       35.98      7.97 o 
  -1  27   6      233.53      243.47     13.32 o 
   0  27   6      202.04      202.73     21.92 o 
   1  27   6        0.37        4.43      6.17 o 
   2  27   6        4.79        3.38     12.47 o 
  -2  28   6        2.78        6.02      6.04 o 
  -1  28   6        3.86        4.16      8.75 o 
   0  28   6        2.50       -8.83      8.83 o 
   1  28   6        0.34        2.74      7.16 o 
   2  28   6       16.94       24.04     11.84 o 
  -2  29   6       15.44        6.82      6.74 o 
  -1  29   6       66.78       88.35     23.00 o 
   0  29   6      158.15      152.18     24.50 o 
   1  29   6        3.74       13.25     14.51 o 
  -1  30   6       31.95       20.45     12.45 o 
   0  30   6      105.41       98.46     13.38 o 
   1  30   6        0.05        3.54      7.81 o 
  -1  31   6      100.54      100.96     14.55 o 
   0  31   6        0.88       -5.75     10.41 o 
  -5   1   7        9.31       14.21      9.24 o 
  -4   1   7      877.46      935.14     25.55 o 
  -3   1   7        7.96       10.91      2.87 o 
  -2   1   7      312.40      307.86     10.04 o 
  -1   1   7     1549.15     1531.91     30.11 o 
   0   1   7      671.49      637.93     12.54 o 
   1   1   7      182.57      181.97      6.14 o 
   2   1   7     1097.31     1109.62     26.32 o 
   3   1   7      164.08      185.15      8.58 o 
   4   1   7       22.60       21.06      8.60 o 
  -5   2   7        6.17       -3.14      8.38 o 
  -4   2   7      215.57      254.95     10.23 o 
  -3   2   7        3.07        1.61      3.02 o 
  -2   2   7       12.20       14.08      3.13 o 
  -1   2   7      158.22      160.39      6.77 o 
   0   2   7       11.83       13.06      2.57 o 
   1   2   7      121.19      119.48      7.14 o 
   2   2   7      140.14      154.66      6.30 o 
   3   2   7       29.15       11.37      4.03 o 
   4   2   7       18.00        6.88      7.74 o 
  -5   3   7        2.98        5.57     12.68 o 
  -4   3   7        5.41        3.56      2.89 o 
  -3   3   7      324.45      324.47      9.45 o 
  -2   3   7      867.20      864.72     19.77 o 
  -1   3   7        7.36        7.83      3.14 o 
   0   3   7      207.64      210.28      8.42 o 
   1   3   7      226.85      223.32      6.52 o 
   2   3   7       45.27       49.37      4.78 o 
   3   3   7      267.03      279.22     12.47 o 
   4   3   7        1.02        7.74     10.75 o 
  -5   4   7       23.49       28.51     18.06 o 
  -4   4   7       94.28       86.13      6.59 o 
  -3   4   7       25.81       18.78      4.53 o 
  -2   4   7       10.92       12.01      2.85 o 
  -1   4   7        7.85        8.05      3.10 o 
   0   4   7      357.74      397.11     19.28 o 
   1   4   7      203.81      200.43      7.04 o 
   2   4   7     2738.34     2820.01     55.91 o 
   3   4   7        0.21       -3.15      3.50 o 
   4   4   7      214.28      210.22     21.06 o 
  -5   5   7       30.27       26.19     10.89 o 
  -4   5   7        1.77        5.65      3.10 o 
  -3   5   7      654.30      637.84     19.92 o 
  -2   5   7       67.80       70.96      5.15 o 
  -1   5   7      555.06      583.19     15.18 o 
   0   5   7        0.07       -2.36      3.90 o 
   1   5   7     1789.36     1749.86     58.10 o 
   2   5   7       92.92      104.24      5.17 o 
   3   5   7        1.20       -1.82      3.72 o 
   4   5   7        6.35       11.61      8.17 o 
  -5   6   7       91.55       87.10     30.31 o 
  -4   6   7       20.86       21.32      6.02 o 
  -3   6   7        2.48       -3.85      3.97 o 
  -2   6   7       98.07       90.11      6.55 o 
  -1   6   7        1.22        0.84      2.64 o 
   0   6   7     1071.24     1073.54     31.81 o 
   1   6   7        9.44       13.31      2.42 o 
   2   6   7      359.36      355.92      9.19 o 
   3   6   7      156.29      178.25      8.83 o 
   4   6   7       57.97       61.05     15.48 o 
  -5   7   7       65.12       60.11     12.38 o 
  -4   7   7        4.69        7.60      3.97 o 
  -3   7   7        1.22        1.55      4.50 o 
  -2   7   7       14.22       10.61      5.51 o 
  -1   7   7       42.67       33.20      4.48 o 
   0   7   7        0.34        1.79      3.72 o 
   1   7   7        0.23       -0.42      2.84 o 
   2   7   7       59.10       50.68      6.19 o 
   3   7   7      175.12      176.69     13.33 o 
   4   7   7       67.54       37.40     11.61 o 
  -5   8   7      144.51      152.18     14.74 o 
  -4   8   7       91.02       72.24      7.74 o 
  -3   8   7        0.02        3.56      3.10 o 
  -2   8   7      167.46      169.17     11.71 o 
  -1   8   7       18.22       16.60      2.83 o 
   0   8   7     1889.31     1879.80     52.26 o 
   1   8   7      530.05      552.76     15.95 o 
   2   8   7       65.54       81.53      9.24 o 
   3   8   7     1117.03     1119.08     26.94 o 
   4   8   7       23.30        0.43     12.04 o 
  -5   9   7      116.35       97.08     12.92 o 
  -4   9   7      191.10      179.21      7.97 o 
  -3   9   7      132.02      140.71      7.53 o 
  -2   9   7        0.87       -1.56      2.85 o 
  -1   9   7      105.03      104.60      5.30 o 
   0   9   7       14.88       21.49      6.02 o 
   1   9   7        6.78        7.23      3.27 o 
   2   9   7      145.52      126.37      6.91 o 
   3   9   7      187.93      170.16      9.44 o 
   4   9   7      130.10      112.20     16.34 o 
  -5  10   7       41.39       32.88     11.36 o 
  -4  10   7       88.29       90.82      9.89 o 
  -3  10   7        0.23        2.71      3.92 o 
  -2  10   7        0.00       -3.82      3.82 o 
  -1  10   7      302.54      295.94      9.74 o 
   0  10   7       97.92      107.28      7.89 o 
   1  10   7      715.76      746.91     20.92 o 
   2  10   7      256.20      260.47     12.98 o 
   3  10   7      567.53      621.17     19.77 o 
   4  10   7        1.60       -8.60      8.60 o 
  -4  11   7        0.80        3.98      4.42 o 
  -3  11   7       67.76       65.00     13.97 o 
  -2  11   7        0.13       -2.73      2.73 o 
  -1  11   7      484.42      481.33     19.30 o 
   0  11   7        7.52        2.79      4.26 o 
   1  11   7       61.60       63.53      5.13 o 
   2  11   7       20.03       22.89      4.93 o 
   3  11   7        7.24       13.24      4.88 o 
   4  11   7        5.60       23.21     13.76 o 
  -4  12   7        4.04        6.98      5.53 o 
  -3  12   7      612.19      588.06     18.03 o 
  -2  12   7      549.35      558.27     16.13 o 
  -1  12   7       10.63       17.26      7.74 o 
   0  12   7       70.17       80.27      7.67 o 
   1  12   7      732.74      733.63     17.15 o 
   2  12   7      527.25      540.72     17.36 o 
   3  12   7       20.90       25.60      5.67 o 
   4  12   7      100.10       78.24     19.35 o 
  -4  13   7       59.20       54.65      9.94 o 
  -3  13   7      124.08      108.70      6.98 o 
  -2  13   7      113.39      120.10     12.25 o 
  -1  13   7     1091.74     1124.12     35.90 o 
   0  13   7        2.72       -1.93      6.08 o 
   1  13   7      163.20      163.78     14.40 o 
   2  13   7        1.75        0.40      3.88 o 
   3  13   7        3.82       16.76     16.11 o 
   4  13   7        3.66      -12.47     14.19 o 
  -4  14   7        3.93       11.24      5.59 o 
  -3  14   7       45.32       47.46      5.31 o 
  -2  14   7        8.00        8.71      3.58 o 
  -1  14   7      121.17      108.51     12.47 o 
   0  14   7       86.77      106.78      8.87 o 
   1  14   7      727.40      649.36     19.82 o 
   2  14   7        1.57       -3.51      4.68 o 
   3  14   7       55.74       41.55      7.34 o 
  -4  15   7        3.37       -1.50      9.89 o 
  -3  15   7      186.89      212.12      8.96 o 
  -2  15   7       46.89       46.62      6.69 o 
  -1  15   7      788.17      782.84     39.98 o 
   0  15   7       10.46        7.37      9.67 o 
   1  15   7       87.64       79.37      5.41 o 
   2  15   7       14.55       20.72      5.46 o 
   3  15   7        2.38       -3.21      4.77 o 
  -4  16   7        0.80        3.90      6.49 o 
  -3  16   7       57.17       39.73      5.40 o 
  -2  16   7      108.75      115.22     10.23 o 
  -1  16   7        8.35        7.31      9.89 o 
   0  16   7       48.96       63.70      7.30 o 
   1  16   7        0.12       -3.80      5.01 o 
   2  16   7       10.05        2.06      5.05 o 
   3  16   7       70.89       64.64     10.98 o 
  -4  17   7       17.56        4.62      6.46 o 
  -3  17   7      355.80      387.60     13.17 o 
  -2  17   7      862.44      904.37     31.75 o 
  -1  17   7       11.21       10.60      5.45 o 
   0  17   7      894.85      886.68     32.52 o 
   1  17   7       31.69       44.57      4.01 o 
   2  17   7        9.43        5.01      4.93 o 
   3  17   7       27.27       21.66      6.90 o 
  -4  18   7        0.30       -4.01      8.40 o 
  -3  18   7       68.64       66.57      8.26 o 
  -2  18   7      200.33      196.80     10.56 o 
  -1  18   7        4.68        7.52      4.44 o 
   0  18   7        6.31        5.67      3.78 o 
   1  18   7        3.96        5.22      6.60 o 
   2  18   7        3.54        3.16      4.83 o 
   3  18   7        6.21       10.54      7.24 o 
  -4  19   7        1.38        1.72     11.18 o 
  -3  19   7      160.03      179.40     13.97 o 
  -2  19   7      524.85      558.37     25.72 o 
  -1  19   7        3.03        4.75      5.68 o 
   0  19   7      385.97      389.74     14.27 o 
   1  19   7      219.88      231.59     11.24 o 
   2  19   7       25.29       19.95      6.40 o 
   3  19   7       55.54       70.42     14.27 o 
  -4  20   7        1.46       -7.31     10.75 o 
  -3  20   7        1.30        3.92      7.41 o 
  -2  20   7       39.13       39.08      6.68 o 
  -1  20   7       82.73       85.54      9.62 o 
   0  20   7        0.73       -0.43      3.01 o 
   1  20   7      127.60      149.46     16.28 o 
   2  20   7        5.59       15.78      6.04 o 
   3  20   7      107.39      102.47     11.38 o 
  -3  21   7        3.07        9.85      6.22 o 
  -2  21   7      285.06      317.04     14.08 o 
  -1  21   7        5.02        7.19      4.88 o 
   0  21   7      186.71      211.90     11.57 o 
   1  21   7       54.26       71.13      8.06 o 
   2  21   7        5.46        7.25      7.27 o 
   3  21   7       49.36       56.15     10.58 o 
  -3  22   7       78.40       88.37     13.52 o 
  -2  22   7       40.08       39.51      7.59 o 
  -1  22   7        0.54       -3.74      4.37 o 
   0  22   7      117.65      113.87      7.97 o 
   1  22   7      159.68      156.07     16.98 o 
   2  22   7      113.23      112.18     12.15 o 
  -3  23   7        9.45       22.20      8.19 o 
  -2  23   7       85.67       91.54      8.84 o 
  -1  23   7      181.47      187.95     10.52 o 
   0  23   7      265.11      283.45     31.38 o 
   1  23   7       86.97       72.58     12.31 o 
   2  23   7       54.42       52.26     11.20 o 
  -3  24   7       22.25       11.71     10.28 o 
  -2  24   7       35.22       24.65      7.97 o 
  -1  24   7        0.98        2.68      4.97 o 
   0  24   7       53.26       73.86     23.43 o 
   1  24   7      109.91      145.62     20.42 o 
   2  24   7      112.37      122.45     11.27 o 
  -3  25   7       11.72       10.32     11.18 o 
  -2  25   7        0.02       -4.55      6.20 o 
  -1  25   7       26.39       18.33      6.08 o 
   0  25   7       43.87       41.96     10.41 o 
   1  25   7        3.23       -2.32     11.20 o 
   2  25   7        0.35       -4.07      7.26 o 
  -2  26   7       16.28        5.14      8.00 o 
  -1  26   7        7.47        1.41      4.91 o 
   0  26   7        1.43       -8.33      8.33 o 
   1  26   7      453.20      500.39     29.30 o 
  -2  27   7       26.73       21.23     10.98 o 
  -1  27   7        5.53       12.12      9.54 o 
   0  27   7        2.23       14.98      8.36 o 
   1  27   7       38.80       35.18     15.26 o 
  -1  28   7       56.58       46.31     17.41 o 
   0  28   7       34.28       41.71     13.22 o 
   1  28   7      129.00      126.65     16.21 o 
  -1  29   7        1.17       10.87      9.88 o 
   0  29   7      121.58      155.85     16.53 o 
  -5   0   8       17.58       15.91     12.90 o 
  -4   0   8       53.47       57.75     17.84 o 
  -3   0   8      323.40      346.93     22.35 o 
  -2   0   8      123.61      116.50     12.90 o 
  -1   0   8      142.27      146.17     14.19 o 
   0   0   8       79.07      100.17     11.18 o 
   1   0   8     1857.57     1884.90     50.36 o 
   2   0   8       84.94       98.45     13.76 o 
   3   0   8      400.12      404.53     28.37 o 
  -5   1   8        4.26        2.79     11.86 o 
  -4   1   8        9.60        9.94      7.28 o 
  -3   1   8       29.98       22.06      6.45 o 
  -2   1   8       45.55       45.66      6.49 o 
  -1   1   8       97.76      114.44      8.80 o 
   0   1   8        2.16        2.32      4.69 o 
   1   1   8     1511.18     1569.99     31.40 o 
   2   1   8      253.50      250.76     16.55 o 
   3   1   8       47.10       50.94      8.81 o 
  -5   2   8      102.70       85.12     19.35 o 
  -4   2   8        4.97       11.85      4.95 o 
  -3   2   8      149.69      158.96      8.74 o 
  -2   2   8      159.76      138.03      9.73 o 
  -1   2   8      143.48      136.84      9.57 o 
   0   2   8       47.62       39.89      6.91 o 
   1   2   8      887.74      887.22     20.33 o 
   2   2   8      290.42      329.07     16.03 o 
   3   2   8      365.59      371.79     18.69 o 
   4   2   8      225.12      209.36     21.06 o 
  -5   3   8        1.13       -4.70     10.09 o 
  -4   3   8        5.97        6.04      4.24 o 
  -3   3   8      225.29      246.98     22.14 o 
  -2   3   8       50.11       50.25      6.71 o 
  -1   3   8        5.82       11.11      4.70 o 
   0   3   8        0.10       -2.75      3.19 o 
   1   3   8      272.83      266.61     14.20 o 
   2   3   8      122.44      114.57     12.41 o 
   3   3   8        4.02        1.35      6.45 o 
   4   3   8       16.69       14.62      8.17 o 
  -4   4   8      103.11      109.72      6.70 o 
  -3   4   8        3.86        5.82      4.41 o 
  -2   4   8        6.85        7.10      3.28 o 
  -1   4   8       60.02       61.06      5.27 o 
   0   4   8       45.62       54.82      5.02 o 
   1   4   8        1.29       -0.50      2.48 o 
   2   4   8      575.52      567.10     17.12 o 
   3   4   8       32.81       39.55      8.16 o 
   4   4   8       90.46      103.18     15.05 o 
  -4   5   8        0.02       -0.67     10.75 o 
  -3   5   8        0.89       -1.38      5.15 o 
  -2   5   8      824.64      816.86     22.15 o 
  -1   5   8      310.54      303.13      9.86 o 
   0   5   8      221.15      219.32      9.52 o 
   1   5   8      163.56      148.49      6.44 o 
   2   5   8       11.79        9.18      4.55 o 
   3   5   8        5.85        1.68      4.84 o 
   4   5   8      101.57       73.51     16.34 o 
  -4   6   8      153.28      157.72     26.44 o 
  -3   6   8        3.21       -1.87      3.77 o 
  -2   6   8        3.49        9.83      8.02 o 
  -1   6   8        8.86        8.03      2.90 o 
   0   6   8       67.42       70.05      7.75 o 
   1   6   8      310.00      315.34     10.22 o 
   2   6   8      282.19      260.56     13.28 o 
   3   6   8        2.22        4.01      4.69 o 
   4   6   8       11.12       10.32     12.47 o 
  -4   7   8       49.27       39.75      7.89 o 
  -3   7   8       75.95       77.86      5.88 o 
  -2   7   8      661.85      659.25     18.37 o 
  -1   7   8      128.76      118.76      5.42 o 
   0   7   8      494.63      515.39     20.44 o 
   1   7   8       52.76       48.20      4.22 o 
   2   7   8      126.11      129.29     24.50 o 
   3   7   8       72.52       67.42      7.95 o 
   4   7   8       10.04       12.90      9.03 o 
  -4   8   8       13.63        8.04      5.88 o 
  -3   8   8       19.14       12.78      3.68 o 
  -2   8   8       20.51       20.71      3.75 o 
  -1   8   8       22.37       18.52      2.63 o 
   0   8   8      412.08      376.80     16.55 o 
   1   8   8      394.96      376.18     12.05 o 
   2   8   8       25.98       28.75      6.59 o 
   3   8   8       32.43       24.78      5.32 o 
  -4   9   8        0.20       -6.53      6.53 o 
  -3   9   8      165.87      187.59     10.09 o 
  -2   9   8      181.12      170.19      9.72 o 
  -1   9   8       34.24       34.28      3.48 o 
   0   9   8     1083.14     1074.13     55.03 o 
   1   9   8       54.56       40.25      5.84 o 
   2   9   8       56.50       68.63     20.85 o 
   3   9   8        1.31       -2.14      4.47 o 
  -4  10   8      186.85      178.96     13.67 o 
  -3  10   8        5.92        3.44      4.48 o 
  -2  10   8        4.35       10.68      4.02 o 
  -1  10   8      192.00      204.08     12.25 o 
   0  10   8      297.23      300.70     21.92 o 
   1  10   8      361.81      320.51     14.64 o 
   2  10   8       17.45       21.28      6.69 o 
   3  10   8       34.73       46.95     11.63 o 
  -4  11   8      120.36      112.88     10.28 o 
  -3  11   8      408.99      441.20     16.14 o 
  -2  11   8      474.82      480.13     14.03 o 
  -1  11   8      432.07      428.85     19.00 o 
   0  11   8      312.48      323.92     43.20 o 
   1  11   8       35.05       29.14      5.06 o 
   2  11   8      216.63      203.80     10.57 o 
   3  11   8       51.23       43.22      7.70 o 
  -4  12   8       51.94       42.80      7.21 o 
  -3  12   8        1.62       -0.89      3.92 o 
  -2  12   8      243.73      267.29     21.92 o 
  -1  12   8      169.12      178.80      9.26 o 
   0  12   8       16.74       12.71      5.31 o 
   1  12   8       31.48       35.07      5.67 o 
   2  12   8      179.27      171.90     10.32 o 
   3  12   8       41.49       51.24      8.45 o 
  -4  13   8      267.80      250.34     13.78 o 
  -3  13   8       42.24       28.45      5.33 o 
  -2  13   8       26.06       25.69      4.57 o 
  -1  13   8      246.32      252.81     14.29 o 
   0  13   8       22.99       23.71      5.10 o 
   1  13   8      149.24      127.82     12.47 o 
   2  13   8      103.70       94.90     10.16 o 
   3  13   8      169.27      165.81     11.53 o 
  -4  14   8       12.15        3.55     13.33 o 
  -3  14   8      318.17      335.05     12.47 o 
  -2  14   8       69.72       65.63      8.36 o 
  -1  14   8       12.47        8.51      5.75 o 
   0  14   8      740.16      665.05     41.27 o 
   1  14   8        6.91       16.34      8.60 o 
   2  14   8       50.96       42.31      9.06 o 
   3  14   8      167.11      165.98     10.86 o 
  -4  15   8        1.88        0.43      8.67 o 
  -3  15   8      319.13      296.71     17.45 o 
  -2  15   8       66.60       54.10     18.92 o 
  -1  15   8      640.98      621.20     26.01 o 
   0  15   8        9.24       10.75      7.74 o 
   1  15   8        1.35        3.44      8.60 o 
   2  15   8        7.18        1.60      5.13 o 
   3  15   8       64.85       72.23     14.80 o 
  -4  16   8       48.37       31.22      9.91 o 
  -3  16   8       76.50       79.93      6.96 o 
  -2  16   8       38.89       42.98      9.27 o 
  -1  16   8      146.34      150.17     27.08 o 
   0  16   8      210.19      211.94     20.21 o 
   1  16   8      316.27      331.02     26.22 o 
   2  16   8      394.75      444.74     18.07 o 
   3  16   8       19.61       14.35      7.84 o 
  -4  17   8        1.18       18.62     10.63 o 
  -3  17   8        0.00       11.65      6.35 o 
  -2  17   8        0.54       -0.73      5.06 o 
  -1  17   8      196.58      214.02     14.32 o 
   0  17   8        3.33        0.86     10.75 o 
   1  17   8        4.95       18.49      9.46 o 
   2  17   8        7.61        3.25      5.72 o 
   3  17   8        0.68       20.76      9.24 o 
  -3  18   8        0.27        0.70      6.08 o 
  -2  18   8       47.94       52.78      6.89 o 
  -1  18   8       10.94        2.97      5.04 o 
   0  18   8      148.97      161.61     11.05 o 
   1  18   8       14.43       25.79     10.75 o 
   2  18   8      265.82      278.34     15.31 o 
   3  18   8      274.19      314.37     22.97 o 
  -3  19   8        1.03        4.28      7.81 o 
  -2  19   8       56.83       56.63      9.40 o 
  -1  19   8      136.52      141.02     13.47 o 
   0  19   8       60.21       52.62     10.96 o 
   1  19   8        7.36       33.32     11.39 o 
   2  19   8        4.60        9.45      6.32 o 
  -3  20   8       17.01       14.69      6.23 o 
  -2  20   8      103.79      114.60      9.36 o 
  -1  20   8        5.24        5.13      6.68 o 
   0  20   8      265.65      304.22     18.27 o 
   1  20   8       22.61       12.25      7.60 o 
   2  20   8      221.08      193.64     20.02 o 
  -3  21   8       20.70       26.82      7.63 o 
  -2  21   8        1.26       -0.62      5.82 o 
  -1  21   8      310.47      345.85     15.41 o 
   0  21   8       84.84       75.16      9.85 o 
   1  21   8        0.87        9.11      7.58 o 
   2  21   8       12.40       -1.53      7.64 o 
  -3  22   8       25.62        9.35     11.78 o 
  -2  22   8      103.71      100.03     17.19 o 
  -1  22   8      148.16      145.26     10.37 o 
   0  22   8       78.53       63.45     11.56 o 
   1  22   8       16.17       21.00      9.60 o 
   2  22   8       19.33       18.85      8.63 o 
  -2  23   8       14.41       12.55      7.86 o 
  -1  23   8       57.15       51.54      7.00 o 
   0  23   8      487.83      503.72     27.48 o 
   1  23   8       25.82       30.90     10.02 o 
   2  23   8       70.25       71.80      9.84 o 
  -2  24   8       61.42       45.05     11.21 o 
  -1  24   8        4.24       -5.08      7.52 o 
   0  24   8       37.73       15.64     18.49 o 
   1  24   8      172.80      152.43     15.96 o 
  -2  25   8        3.67       -3.93      9.81 o 
  -1  25   8      168.84      184.76     26.22 o 
   0  25   8       68.07       74.20     11.61 o 
   1  25   8       18.71       -6.97      8.96 o 
  -1  26   8        8.13       10.16     11.61 o 
   0  26   8       13.86        6.49     16.34 o 
   1  26   8       19.36       48.75     13.59 o 
  -1  27   8      419.20      424.70     27.80 o 
   0  27   8        0.08       -6.90      9.89 o 
  -4   1   9        1.25        0.74      4.83 o 
  -3   1   9      142.80      157.51     11.07 o 
  -2   1   9      155.12      172.79     12.00 o 
  -1   1   9      704.94      703.99     40.41 o 
   0   1   9       18.19       21.13     12.90 o 
   1   1   9      574.19      608.63     62.76 o 
   2   1   9       70.14       64.34      9.24 o 
   3   1   9       24.55       19.07      8.26 o 
  -4   2   9       74.06       69.79      7.59 o 
  -3   2   9       51.55       53.34      5.85 o 
  -2   2   9      295.34      302.90     47.29 o 
  -1   2   9      155.71      134.29     21.71 o 
   0   2   9      307.90      306.44     14.89 o 
   1   2   9       34.10       36.92      7.53 o 
   2   2   9       65.65       68.79     10.94 o 
   3   2   9       40.21       40.81     10.48 o 
  -4   3   9       51.01       47.78      6.51 o 
  -3   3   9      250.09      235.48     16.24 o 
  -2   3   9       59.15       55.58      5.85 o 
  -1   3   9      305.14      306.87     14.44 o 
   0   3   9      811.68      790.74     19.76 o 
   1   3   9      142.98      139.73     10.96 o 
   2   3   9       27.51       20.68      8.17 o 
   3   3   9        5.38       -2.36      6.08 o 
  -4   4   9       63.80       60.14      7.08 o 
  -3   4   9        1.87        0.10      5.60 o 
  -2   4   9       11.51       23.50      4.80 o 
  -1   4   9      172.89      131.84      6.78 o 
   0   4   9       31.42       28.99      9.24 o 
   1   4   9       36.61       38.80      8.38 o 
   2   4   9       13.45        9.10      6.49 o 
   3   4   9      268.58      269.41     18.23 o 
  -4   5   9       37.12       16.98      7.62 o 
  -3   5   9       83.13       90.69      7.54 o 
  -2   5   9       36.15       35.73      5.40 o 
  -1   5   9       79.94       91.52      6.07 o 
   0   5   9      338.64      344.56     33.53 o 
   1   5   9      183.55      187.98     12.15 o 
   2   5   9       89.37       97.76     11.07 o 
   3   5   9        0.75        5.53      6.97 o 
  -4   6   9       32.54       31.20     33.96 o 
  -3   6   9       23.83       36.26      5.99 o 
  -2   6   9        2.45        2.20      4.56 o 
  -1   6   9        3.13        8.10      2.69 o 
   0   6   9      387.52      374.07     18.04 o 
   1   6   9       80.31      101.01     10.22 o 
   2   6   9       94.28       91.34      8.87 o 
   3   6   9      332.83      365.93     21.61 o 
  -4   7   9        0.00       16.34     12.47 o 
  -3   7   9        1.28        3.18      8.67 o 
  -2   7   9      120.24      126.29      7.49 o 
  -1   7   9        6.83        5.28      2.28 o 
   0   7   9        2.59        7.33      5.86 o 
   1   7   9       52.80       54.39     12.04 o 
   2   7   9        6.23        4.85      8.36 o 
   3   7   9       50.22       39.45     10.32 o 
  -4   8   9      112.38      104.47     17.63 o 
  -3   8   9      171.14      173.51      9.89 o 
  -2   8   9       46.49       45.11      5.58 o 
  -1   8   9       36.15       17.28     11.39 o 
   0   8   9      108.55      108.35     10.48 o 
   1   8   9       44.71       35.77      9.42 o 
   2   8   9      373.98      382.30     19.90 o 
   3   8   9      188.20      209.02     17.00 o 
  -4   9   9        2.40        0.86      9.46 o 
  -3   9   9       11.12       10.74      4.87 o 
  -2   9   9       38.35       31.66      5.45 o 
  -1   9   9       45.08       26.44      6.53 o 
   0   9   9       18.64       14.04      6.23 o 
   1   9   9        0.41       -4.05      5.45 o 
   2   9   9        2.74       -5.19      9.89 o 
   3   9   9        5.61        0.86     15.48 o 
  -4  10   9       14.25        9.89      9.89 o 
  -3  10   9        7.79       16.01      4.87 o 
  -2  10   9       26.78       28.71      4.74 o 
  -1  10   9        6.86       -0.66      5.96 o 
   0  10   9        1.75        4.30      6.44 o 
   1  10   9      214.71      214.15     14.02 o 
   2  10   9      340.53      350.33     33.96 o 
   3  10   9       57.83       56.60     10.28 o 
  -4  11   9       54.04       43.85     12.04 o 
  -3  11   9      381.33      368.13     15.91 o 
  -2  11   9       65.35       55.44      6.70 o 
  -1  11   9      197.83      226.01     32.89 o 
   0  11   9       29.92       31.53      6.53 o 
   1  11   9        2.45        3.92      5.62 o 
   2  11   9       51.71       67.28      8.54 o 
   3  11   9        0.17        0.45      7.52 o 
  -4  12   9      173.53      146.17     18.92 o 
  -3  12   9       23.28       16.26      6.18 o 
  -2  12   9       22.66       15.19      6.53 o 
  -1  12   9        0.10       -4.41      6.18 o 
   0  12   9       11.64        8.38      5.47 o 
   1  12   9      412.30      383.68     28.22 o 
   2  12   9        8.02       12.27      8.81 o 
   3  12   9      334.69      350.39     23.05 o 
  -4  13   9       54.77       30.57      8.75 o 
  -3  13   9        0.43       10.42      9.46 o 
  -2  13   9      246.36      231.71     14.44 o 
  -1  13   9      262.71      267.16     20.64 o 
   0  13   9      180.90      166.23     10.81 o 
   1  13   9        2.44       -1.56      9.03 o 
   2  13   9       91.03       73.20     10.93 o 
   3  13   9        0.76       10.87      9.67 o 
  -3  14   9      178.10      203.64     15.26 o 
  -2  14   9       27.18       19.57      8.67 o 
  -1  14   9      102.24       96.73     14.19 o 
   0  14   9        0.09       -0.86      9.03 o 
   1  14   9       42.40       53.31     12.90 o 
   2  14   9      113.04      121.36     34.82 o 
  -3  15   9        0.24        0.29      5.61 o 
  -2  15   9      108.44      125.86     13.97 o 
  -1  15   9      122.36      127.16     11.54 o 
   0  15   9       14.48        4.73      9.46 o 
   1  15   9      214.85      247.19     21.49 o 
   2  15   9       52.64       78.47     10.79 o 
  -3  16   9       12.07       19.92      7.81 o 
  -2  16   9        0.75       -5.49      7.95 o 
  -1  16   9       67.73       59.14     10.75 o 
   0  16   9        6.22       15.48     11.18 o 
   1  16   9       15.65        2.15     14.62 o 
   2  16   9      184.85      181.69     15.33 o 
  -3  17   9      123.38      112.63     10.86 o 
  -2  17   9      264.09      309.90     42.34 o 
  -1  17   9      207.02      185.21     13.97 o 
   0  17   9      221.47      233.86     23.21 o 
   1  17   9      268.94      278.14     27.51 o 
   2  17   9        0.54       -4.13      9.30 o 
  -3  18   9        3.30       -7.60      7.60 o 
  -2  18   9        0.05       -5.57      6.29 o 
  -1  18   9       23.81       19.28      8.66 o 
   0  18   9        3.12        0.92      7.10 o 
   1  18   9        7.57        2.89      8.47 o 
   2  18   9        7.08        0.15      8.36 o 
  -3  19   9       18.17       19.54      9.23 o 
  -2  19   9      155.98      163.89     11.55 o 
  -1  19   9       73.44       90.80     12.04 o 
   0  19   9      180.74      192.41     15.04 o 
   1  19   9       67.26       48.34     14.40 o 
   2  19   9        1.49        1.39      9.50 o 
  -2  20   9       23.43       14.65      6.16 o 
  -1  20   9        3.41        9.56      6.20 o 
   0  20   9        9.38       -0.27      7.75 o 
   1  20   9        3.99       12.68     12.68 o 
  -2  21   9      275.46      285.51     16.25 o 
  -1  21   9        8.83        2.78      5.89 o 
   0  21   9      158.27      162.27     36.97 o 
   1  21   9       38.07       47.27     12.47 o 
  -2  22   9       49.85       43.44     12.36 o 
  -1  22   9        6.43       -5.44      7.04 o 
   0  22   9       30.20       23.96     15.05 o 
   1  22   9       31.27       10.25     10.84 o 
  -2  23   9       68.82       59.37      8.45 o 
  -1  23   9       34.44       23.85     10.75 o 
   0  23   9       28.15       13.15     12.68 o 
   1  23   9       26.75       36.35     12.01 o 
  -1  24   9      143.91      171.57     15.78 o 
   0  24   9       17.71       -3.55     13.16 o 
  -4   0  10       74.38       72.65     17.63 o 
  -3   0  10       61.45       48.58     10.75 o 
  -2   0  10       69.51       68.35     12.90 o 
  -1   0  10       32.90        6.45      8.60 o 
   0   0  10     1069.68     1128.48     58.90 o 
   1   0  10        7.13       24.93     13.76 o 
   2   0  10      487.37      515.02     36.97 o 
   3   0  10      159.31      151.32     23.64 o 
  -4   1  10        6.89       -8.33     13.97 o 
  -3   1  10       57.90       29.83      6.00 o 
  -2   1  10        9.03       10.24      7.13 o 
  -1   1  10       29.63       21.77      7.40 o 
   0   1  10       32.57       37.73      8.25 o 
   1   1  10       85.23       95.16      9.42 o 
   2   1  10       30.97       48.16     11.61 o 
   3   1  10       26.80       27.69      9.10 o 
  -4   2  10       25.96       12.04     10.75 o 
  -3   2  10        7.30        8.17      5.88 o 
  -2   2  10      187.39      181.44     13.98 o 
  -1   2  10       17.03        9.77      7.95 o 
   0   2  10      168.24      143.41     31.60 o 
   1   2  10      116.62      126.63     29.45 o 
   2   2  10      155.75      167.90     14.11 o 
   3   2  10      132.86      133.04     14.63 o 
  -4   3  10        0.46       -1.72     10.32 o 
  -3   3  10       43.53       43.20      9.07 o 
  -2   3  10      103.74       85.52      7.46 o 
  -1   3  10       45.81       62.59      9.29 o 
   0   3  10      177.28      136.24     11.40 o 
   1   3  10        6.45        0.81      7.71 o 
   2   3  10       16.82        0.14      9.03 o 
   3   3  10       15.24        2.15     12.04 o 
  -4   4  10       33.39       33.53     12.47 o 
  -3   4  10       83.79      106.53      8.41 o 
  -2   4  10       12.63       12.34      5.14 o 
  -1   4  10       12.88        9.46      7.40 o 
   0   4  10       11.33        4.78      7.08 o 
   1   4  10      228.85      206.84     15.16 o 
   2   4  10      105.45      125.51     20.64 o 
   3   4  10       16.17       18.97      9.69 o 
  -4   5  10        7.80       16.34     10.75 o 
  -3   5  10       91.88      101.52      9.10 o 
  -2   5  10       86.49       79.58     21.71 o 
  -1   5  10      126.95      122.28     17.20 o 
   0   5  10      123.03      135.52     12.45 o 
   1   5  10      272.79      288.34     18.27 o 
   2   5  10        5.21        3.38      6.53 o 
  -4   6  10        3.54       -5.59      9.46 o 
  -3   6  10       49.43       35.21      5.97 o 
  -2   6  10       17.20       15.69      6.99 o 
  -1   6  10       32.20       10.70      7.47 o 
   0   6  10       93.49      101.18     15.48 o 
   1   6  10       31.48       48.15      9.06 o 
   2   6  10       31.13       37.68     11.37 o 
  -3   7  10        0.59        3.74      6.23 o 
  -2   7  10      260.72      246.64     17.63 o 
  -1   7  10      358.16      344.29     18.23 o 
   0   7  10       31.97       30.13      7.44 o 
   1   7  10      235.99      224.51     15.77 o 
   2   7  10      108.09       93.05     11.82 o 
  -3   8  10       74.41       63.83     11.37 o 
  -2   8  10        0.83       -4.34      7.08 o 
  -1   8  10        9.83       19.02      8.81 o 
   0   8  10        5.48       11.04      6.83 o 
   1   8  10       20.98       12.79      8.45 o 
   2   8  10        0.26        4.15     10.79 o 
  -3   9  10        0.62       -1.76      6.75 o 
  -2   9  10      146.13      173.88     13.52 o 
  -1   9  10      274.59      269.06     15.55 o 
   0   9  10      133.38      165.32     14.28 o 
   1   9  10      147.55      150.83     13.33 o 
   2   9  10       82.27       76.45     11.50 o 
  -3  10  10      213.24      232.41     22.14 o 
  -2  10  10        3.79       19.73      7.94 o 
  -1  10  10       31.02       22.55     13.54 o 
   0  10  10       80.32       64.06     21.28 o 
   1  10  10       21.78       15.69      7.60 o 
   2  10  10       13.51       12.28      7.75 o 
  -3  11  10      184.37      192.76     15.49 o 
  -2  11  10      158.79      194.84     12.22 o 
  -1  11  10      164.48      171.10     20.21 o 
   0  11  10      387.51      375.67     20.87 o 
   1  11  10      103.20      109.78     13.76 o 
   2  11  10       14.10       26.90      8.34 o 
  -3  12  10       41.56       50.25     21.49 o 
  -2  12  10       52.70       58.38     10.02 o 
  -1  12  10        2.55       10.32      9.89 o 
   0  12  10       13.74        9.46     14.19 o 
   1  12  10        6.25       15.95     13.11 o 
   2  12  10      317.78      378.45     22.49 o 
  -3  13  10       39.58       49.31     11.05 o 
  -2  13  10       56.96       50.59     10.71 o 
  -1  13  10        5.38        3.70      5.42 o 
   0  13  10      201.34      205.92     17.41 o 
   1  13  10      222.21      226.73     13.54 o 
   2  13  10        0.03       -3.21     12.00 o 
  -3  14  10        5.39       -1.88     12.47 o 
  -2  14  10       99.60      107.60     12.72 o 
  -1  14  10        8.04       17.54     16.34 o 
   0  14  10       55.58       31.81     12.90 o 
   1  14  10       50.29       49.03      9.67 o 
   2  14  10       23.31       20.55     10.72 o 
  -3  15  10       99.40      108.51     14.28 o 
  -2  15  10        1.65      -10.18     10.18 o 
  -1  15  10      184.45      182.47     38.91 o 
   0  15  10       30.47       25.79     16.34 o 
   1  15  10       37.14       41.31     15.48 o 
   2  15  10      144.06      189.05     17.33 o 
  -2  16  10      111.69      124.81     14.32 o 
  -1  16  10        7.25       21.34      8.50 o 
   0  16  10       13.14       13.76     11.18 o 
   1  16  10       53.01       67.55     11.54 o 
  -2  17  10        5.84       16.61     16.34 o 
  -1  17  10       20.62       14.77     10.00 o 
   0  17  10        1.79      -10.75     10.75 o 
   1  17  10        0.72        9.90     10.58 o 
  -2  18  10        4.00       -3.89     15.05 o 
  -1  18  10        4.37        3.78     11.18 o 
   0  18  10        0.50       -6.02     16.34 o 
   1  18  10      266.30      298.78     31.38 o 
  -2  19  10       38.84       27.30      8.25 o 
  -1  19  10        1.14        5.13      6.62 o 
   0  19  10       25.32       33.57     10.02 o 
   1  19  10        1.86      -17.63     18.49 o 
  -1  20  10       29.00       15.50      6.72 o 
   0  20  10       16.99       33.50     11.37 o 
  -1  21  10       52.97       68.80     12.00 o 
   0  21  10       21.05       35.46     13.97 o 
  -3   1  11        1.67       -7.30      7.30 o 
  -2   1  11      175.41      178.25     15.33 o 
  -1   1  11        4.33       -3.54      9.67 o 
   0   1  11      753.93      745.39     29.18 o 
   1   1  11        3.81        0.21      7.30 o 
   2   1  11      145.11      112.44     13.38 o 
  -3   2  11        1.67       -8.53      8.75 o 
  -2   2  11       25.93       32.43      9.91 o 
  -1   2  11        1.60       -6.13      6.49 o 
   0   2  11       95.55       81.83     26.44 o 
   1   2  11        2.07        0.86     10.03 o 
   2   2  11      128.09       99.44     14.51 o 
  -3   3  11       99.11       85.24     14.83 o 
  -2   3  11      107.37      100.81     13.33 o 
  -1   3  11      483.11      482.62     24.13 o 
   0   3  11       17.58       10.73     10.48 o 
   1   3  11      177.81      167.11     26.87 o 
   2   3  11       35.38       17.17      8.96 o 
  -3   4  11       33.45       24.26      8.93 o 
  -2   4  11       33.17       32.42      9.81 o 
  -1   4  11        0.00       -6.73      8.16 o 
   0   4  11       57.00       48.87      9.27 o 
   1   4  11        1.79        4.48     10.71 o 
   2   4  11       95.50       81.77     13.63 o 
  -3   5  11       15.27        4.79     11.09 o 
  -2   5  11        5.84        3.86      7.14 o 
  -1   5  11       72.87       64.73     11.20 o 
   0   5  11        1.31        6.51      8.66 o 
   1   5  11      233.77      242.94     16.38 o 
   2   5  11        4.29        9.32     10.53 o 
  -3   6  11       24.68       15.05      9.19 o 
  -2   6  11        2.30       -0.86      8.25 o 
  -1   6  11        8.56        4.20      8.47 o 
   0   6  11       68.99       57.16     10.18 o 
   1   6  11       58.20       52.92     11.44 o 
   2   6  11      129.12      114.38     14.13 o 
  -3   7  11       20.14        3.91      8.83 o 
  -2   7  11        0.08       -4.90      7.94 o 
  -1   7  11       33.68       37.03      9.12 o 
   0   7  11       45.60       60.26     10.32 o 
   1   7  11       28.32       41.56     11.05 o 
   2   7  11        1.55       -0.66      9.62 o 
  -3   8  11        7.33       10.69      8.51 o 
  -2   8  11       68.72       71.31     10.63 o 
  -1   8  11       23.37       33.53     13.97 o 
   0   8  11       19.07       27.39      9.62 o 
   1   8  11      229.33      242.54     31.81 o 
  -3   9  11       16.76       22.77      7.42 o 
  -2   9  11        7.04       -8.75      8.75 o 
  -1   9  11       23.16       20.13      9.15 o 
   0   9  11       12.28       10.43      8.88 o 
   1   9  11       23.66       33.60      9.79 o 
  -2  10  11       10.04       19.46     11.82 o 
  -1  10  11        2.71       -5.26      7.95 o 
   0  10  11        6.69        0.32      8.50 o 
   1  10  11      104.57       76.30     12.45 o 
  -2  11  11        1.60       17.80      7.27 o 
  -1  11  11       71.17       70.52     11.50 o 
   0  11  11       12.95        8.84      8.36 o 
   1  11  11        1.24        4.12      8.80 o 
  -2  12  11       25.72        6.70      9.91 o 
  -1  12  11       15.59       24.93     15.05 o 
   0  12  11        9.58        4.66     12.68 o 
   1  12  11        0.43       -9.12      9.12 o 
  -2  13  11        3.41       -0.64     21.28 o 
  -1  13  11      142.53      174.47     13.44 o 
   0  13  11       16.31        9.54      8.44 o 
   1  13  11       91.55       81.69     15.73 o 
  -2  14  11        2.76        0.68     28.59 o 
  -1  14  11       38.56       42.42     13.64 o 
   0  14  11       29.07       20.89      9.24 o 
   1  14  11        0.35       13.89     21.92 o 
  -2  15  11        1.66        3.16      9.24 o 
  -1  15  11      122.09      139.59     14.02 o 
   0  15  11      170.67      177.38     17.51 o 
  -1  16  11        7.34       11.86     12.47 o 
   0  16  11        8.97       -8.93      8.93 o 
  -1  17  11       99.30       96.87     40.41 o 
  -2   0  12       97.95       90.71     21.06 o 
  -1   0  12        6.00       14.62     12.90 o 
   0   0  12        1.41        7.74     11.61 o 
   1   0  12      368.85      429.90     36.54 o 
  -2   1  12        0.60       -1.99      8.66 o 
  -1   1  12       80.51       84.54     22.78 o 
   0   1  12        1.38       14.62     10.74 o 
   1   1  12       30.66       36.11     11.98 o 
  -2   2  12       13.77        8.81     12.46 o 
  -1   2  12        0.04       -4.51      8.82 o 
   0   2  12       75.39       77.27     12.00 o 
   1   2  12       58.80       90.41     21.28 o 
  -2   3  12        0.38       -1.71      8.50 o 
  -1   3  12      224.75      226.23     18.68 o 
   0   3  12        1.14       -6.25      8.66 o 
   1   3  12      180.32      189.55     17.93 o 
  -2   4  12       15.67       14.33     10.74 o 
  -1   4  12       47.42       43.70     11.53 o 
   0   4  12       63.21       40.77     14.13 o 
   1   4  12        5.21       18.49     14.19 o 
  -2   5  12       32.86       25.45     10.83 o 
  -1   5  12      173.46      179.55     18.06 o 
   0   5  12       12.24       32.73      9.88 o 
  -2   6  12       27.58       39.09     25.79 o 
  -1   6  12       26.88       24.72      9.73 o 
   0   6  12        1.32        2.91      9.11 o 
  -1   7  12       16.93       20.21     13.33 o 
   0   7  12      298.53      316.28     20.97 o 
  -1   8  12       64.30       64.91     17.20 o 
   0   8  12        4.62        6.02     18.06 o 
  -1   9  12       31.32       40.22     10.79 o 
   0   9  12      152.99      156.91     22.78 o 
  -1  10  12       14.46        9.46     10.10 o 
                                                 
